# Supplementary material for: Machine learning identifies prognosticators of intracranial metastatic disease in patients with breast or lung cancer
Source: Commun Med (Lond). 2026 Apr 23;6:364. doi: 10.1038/s43856-026-01609-3 (PMC13315275; doi:10.1038/s43856-026-01609-3)
Supplement: Supplementary file 4 — Supplementary Data 1 [file 43856_2026_1609_MOESM4_ESM.xlsx]

## Sheet: CIF_by_Cancer
Year	Metric	Breast	Breast_low	Breast_high	Lung	Lung_low	Lung_high
0	IMD	0	0	0	0	0	0
1	IMD	0.6	0.54	0.66	6.6	5.94	7.26
2	IMD
3	IMD	1.8	1.62	1.98	10.2	9.18	11.22
4	IMD
5	IMD	2.6	2.34	2.86	11	9.9	12.1
0	Death (Without Prior IMD)	0	0	0	0	0	0
1	Death (Without Prior IMD)	2.9	2.61	3.19	42.8	38.52	47.08
2	Death (Without Prior IMD)
3	Death (Without Prior IMD)	7.9	7.11	8.69	58.4	52.56	64.24
4	Death (Without Prior IMD)
5	Death (Without Prior IMD)	12.5	11.25	13.75	64.3	57.87	70.73

## Sheet: CIF_by_Cancer_and_Stage
Year	Metric	Stages I-III	Stages I-III_low	Stages I-III_high	Stage IV	Stage IV_low	Stage IV_high
0	Breast Cancer	0.0213675	0	0.042735	1.07372	0.705128	1.44231
0.02008	Breast Cancer	0.021368	0	0.042735	1.17235	0.796691	1.54801
0.040161	Breast Cancer	0.021368	0	0.042735	1.33146	0.942574	1.72034
0.060241	Breast Cancer	0.021368	0	0.042735	1.5036	1.0964	1.91079
0.080321	Breast Cancer	0.021368	0	0.042735	1.68548	1.25143	2.11954
0.100402	Breast Cancer	0.021368	0	0.042735	1.8665	1.41626	2.31674
0.120482	Breast Cancer	0.028686	0	0.057372	1.99748	1.53471	2.46024
0.140562	Breast Cancer	0.037537	0	0.075074	2.07199	1.60925	2.53473
0.160643	Breast Cancer	0.042735	0	0.08547	2.13971	1.66657	2.61285
0.180723	Breast Cancer	0.042735	0	0.08547	2.23403	1.75449	2.71357
0.200803	Breast Cancer	0.042735	0	0.08547	2.3137	1.8314	2.796
0.220884	Breast Cancer	0.042735	0	0.08547	2.38756	1.89064	2.88448
0.240964	Breast Cancer	0.042735	0	0.08547	2.45046	1.94985	2.95107
0.261044	Breast Cancer	0.042735	0	0.08547	2.49322	1.99261	2.99383
0.281124	Breast Cancer	0.042735	0	0.08547	2.55114	2.04385	3.05844
0.301205	Breast Cancer	0.042735	0	0.08547	2.63107	2.11219	3.14996
0.321285	Breast Cancer	0.042735	0	0.08547	2.70682	2.18059	3.23305
0.341365	Breast Cancer	0.042735	0	0.08547	2.76662	2.2337	3.29955
0.361446	Breast Cancer	0.042735	0	0.08547	2.85199	2.30865	3.39534
0.381526	Breast Cancer	0.042735	0	0.08547	2.9707	2.42097	3.52043
0.401606	Breast Cancer	0.042735	0	0.08547	3.10095	2.53934	3.66256
0.421687	Breast Cancer	0.042735	0	0.08547	3.22558	2.65237	3.79879
0.441767	Breast Cancer	0.042735	0	0.08547	3.33179	2.75181	3.91176
0.461847	Breast Cancer	0.047896	0	0.095792	3.40304	2.82095	3.98512
0.481928	Breast Cancer	0.058549	0	0.117098	3.4704	2.88377	4.05703
0.502008	Breast Cancer	0.074756	0	0.149511	3.56496	2.96666	4.16325
0.522088	Breast Cancer	0.083607	0	0.167213	3.67117	3.06439	4.27794
0.542169	Breast Cancer	0.08547	0	0.17094	3.75031	3.13893	4.3617
0.562249	Breast Cancer	0.08547	0	0.17094	3.84811	3.21319	4.48304
0.582329	Breast Cancer	0.08547	0	0.17094	3.98146	3.34932	4.6136
0.60241	Breast Cancer	0.08547	0	0.17094	4.10819	3.47323	4.74315
0.62249	Breast Cancer	0.094284	0	0.188569	4.17953	3.54495	4.8141
0.64257	Breast Cancer	0.103135	0	0.206271	4.22817	3.58715	4.8692
0.662651	Breast Cancer	0.106838	0	0.213675	4.28417	3.63895	4.92939
0.682731	Breast Cancer	0.106838	0	0.213675	4.36951	3.71753	5.02148
0.702811	Breast Cancer	0.106838	0	0.213675	4.47751	3.82122	5.1338
0.722892	Breast Cancer	0.106838	0	0.213675	4.57221	3.91287	5.23155
0.742972	Breast Cancer	0.106838	0	0.213675	4.65854	3.98743	5.32965
0.763052	Breast Cancer	0.106838	0	0.213675	4.77172	4.08491	5.45854
0.783133	Breast Cancer	0.110148	0	0.220295	4.87411	4.1784	5.56982
0.803213	Breast Cancer	0.118999	0	0.237997	4.93565	4.24278	5.62852
0.823293	Breast Cancer	0.142046	0.010788	0.273303	5.00021	4.30119	5.69923
0.843373	Breast Cancer	0.168954	0.046192	0.291716	5.09345	4.38898	5.79792
0.863454	Breast Cancer	0.190371	0.081596	0.299145	5.19483	4.4897	5.89996
0.883534	Breast Cancer	0.192308	0.08547	0.299145	5.27979	4.56855	5.99102
0.903614	Breast Cancer	0.192308	0.08547	0.299145	5.37785	4.65451	6.10118
0.923695	Breast Cancer	0.196525	0.08547	0.30758	5.49671	4.75989	6.23353
0.943775	Breast Cancer	0.205376	0.08547	0.325282	5.64951	4.89773	6.40128
0.963855	Breast Cancer	0.206467	0.071053	0.34188	5.78861	5.03825	6.53898
0.983936	Breast Cancer	0.188765	0.035649	0.34188	5.88389	5.13627	6.63151
1.00402	Breast Cancer	0.18315	0.02442	0.34188	5.93376	5.18901	6.67851
1.0241	Breast Cancer	0.218309	0.094738	0.34188	5.98986	5.23589	6.74383
1.04418	Breast Cancer	0.248957	0.156033	0.34188	6.0321	5.27813	6.78607
1.06426	Breast Cancer	0.261535	0.17094	0.352129	6.07775	5.32379	6.83172
1.08434	Breast Cancer	0.272151	0.17094	0.373362	6.16411	5.40227	6.92595
1.10442	Breast Cancer	0.295958	0.186068	0.405848	6.29159	5.51174	7.07144
1.1245	Breast Cancer	0.31366	0.20377	0.42355	6.42408	5.63654	7.21163
1.14458	Breast Cancer	0.320513	0.213675	0.42735	6.52335	5.73665	7.31005
1.16466	Breast Cancer	0.320513	0.213675	0.42735	6.60077	5.8152	7.38635
1.18474	Breast Cancer	0.323798	0.213675	0.433921	6.6906	5.88802	7.49317
1.20482	Breast Cancer	0.332649	0.213675	0.451623	6.77582	5.97607	7.57558
1.2249	Breast Cancer	0.350278	0.23123	0.469325	6.87616	6.07603	7.6763
1.24498	Breast Cancer	0.359509	0.248932	0.470085	6.97825	6.17003	7.78648
1.26506	Breast Cancer	0.363248	0.25641	0.470085	7.08004	6.25991	7.90017
1.28514	Breast Cancer	0.375911	0.272126	0.479697	7.18656	6.36063	8.01249
1.30522	Breast Cancer	0.393614	0.289828	0.497399	7.27926	6.44593	8.1126
1.3253	Breast Cancer	0.405983	0.299145	0.512821	7.38548	6.54604	8.22491
1.34538	Breast Cancer	0.412922	0.313023	0.512821	7.50085	6.65836	8.34334
1.36546	Breast Cancer	0.421773	0.330725	0.512821	7.59327	6.75025	8.43628
1.38554	Breast Cancer	0.42735	0.34188	0.512821	7.68297	6.83415	8.53178
1.40562	Breast Cancer	0.430317	0.34188	0.518754	7.80108	6.94647	8.6557
1.4257	Breast Cancer	0.439168	0.34188	0.536456	7.93328	7.06942	8.79714
1.44578	Breast Cancer	0.456478	0.34188	0.571076	8.06034	7.18802	8.93265
1.46586	Breast Cancer	0.471127	0.35208	0.590175	8.1972	7.31603	9.07836
1.48594	Breast Cancer	0.484036	0.369782	0.598291	8.34898	7.45765	9.24031
1.50602	Breast Cancer	0.491453	0.384615	0.598291	8.48611	7.59316	9.37905
1.5261	Breast Cancer	0.491453	0.384615	0.598291	8.58463	7.69522	9.47404
1.54618	Breast Cancer	0.492274	0.384615	0.599933	8.65877	7.7705	9.54705
1.56627	Breast Cancer	0.504693	0.39175	0.617635	8.72056	7.83074	9.61038
1.58634	Breast Cancer	0.522603	0.409869	0.635337	8.82791	7.92722	9.72861
1.60643	Breast Cancer	0.543149	0.445273	0.641026	8.95772	8.05113	9.86432
1.62651	Breast Cancer	0.552099	0.463171	0.641026	9.05884	8.15835	9.95932
1.64659	Breast Cancer	0.555556	0.470085	0.641026	9.11966	8.21918	10.0201
1.66667	Breast Cancer	0.555556	0.470085	0.641026	9.15649	8.2499	10.0631
1.68675	Breast Cancer	0.560337	0.470085	0.650588	9.19708	8.28265	10.1115
1.70683	Breast Cancer	0.57061	0.470085	0.671134	9.27246	8.35366	10.1913
1.72691	Breast Cancer	0.591364	0.478422	0.704307	9.36819	8.44217	10.2942
1.74699	Breast Cancer	0.609066	0.496124	0.722009	9.46169	8.53068	10.3927
1.76707	Breast Cancer	0.619658	0.512821	0.726496	9.55986	8.62529	10.4944
1.78715	Breast Cancer	0.619658	0.512821	0.726496	9.66028	8.72602	10.5945
1.80723	Breast Cancer	0.625653	0.512821	0.738485	9.75775	8.82063	10.6949
1.82731	Breast Cancer	0.640192	0.524197	0.756187	9.8371	8.89166	10.7825
1.84739	Breast Cancer	0.657894	0.546557	0.769231	9.94553	8.9901	10.901
1.86747	Breast Cancer	0.673573	0.577916	0.769231	10.0558	9.09631	11.0153
1.88755	Breast Cancer	0.682424	0.595618	0.769231	10.112	9.16437	11.0596
1.90763	Breast Cancer	0.683761	0.598291	0.769231	10.1458	9.19649	11.0952
1.92771	Breast Cancer	0.690969	0.598291	0.783647	10.2064	9.25181	11.161
1.94779	Breast Cancer	0.700617	0.598291	0.802943	10.3133	9.34571	11.281
1.96787	Breast Cancer	0.718319	0.605376	0.831262	10.4342	9.45741	11.411
1.98795	Breast Cancer	0.736021	0.623078	0.848964	10.5326	9.56191	11.5033
2.00803	Breast Cancer	0.747741	0.64078	0.854701	10.6004	9.62661	11.5741
2.02811	Breast Cancer	0.747863	0.641026	0.854701	10.679	9.69742	11.6607
2.04819	Breast Cancer	0.747863	0.641026	0.854701	10.8078	9.81876	11.7968
2.06827	Breast Cancer	0.755979	0.641026	0.870932	10.9266	9.93255	11.9207
2.08835	Breast Cancer	0.777395	0.666157	0.888634	11.023	10.0292	12.0168
2.10843	Breast Cancer	0.799498	0.701561	0.897436	11.1281	10.13	12.1263
2.12851	Breast Cancer	0.811966	0.726496	0.897436	11.2177	10.2207	12.2148
2.14859	Breast Cancer	0.811966	0.726496	0.897436	11.2929	10.2978	12.288
2.16867	Breast Cancer	0.811966	0.726496	0.897436	11.3394	10.3438	12.335
2.18876	Breast Cancer	0.818242	0.726496	0.909989	11.3869	10.3857	12.3881
2.20884	Breast Cancer	0.827093	0.726496	0.927691	11.4458	10.4446	12.447
2.22892	Breast Cancer	0.833333	0.726496	0.940171	11.5279	10.5206	12.5353
2.249	Breast Cancer	0.850153	0.743315	0.95699	11.6019	10.5923	12.6116
2.26908	Breast Cancer	0.867855	0.761017	0.974692	11.6816	10.6692	12.694
2.28916	Breast Cancer	0.876068	0.769231	0.982906	11.7457	10.7244	12.7669
2.30924	Breast Cancer	0.876068	0.769231	0.982906	11.8046	10.7836	12.8255
2.32932	Breast Cancer	0.876068	0.769231	0.982906	11.8565	10.8328	12.8801
2.3494	Breast Cancer	0.882946	0.769231	0.996661	11.9438	10.9174	12.9702
2.36948	Breast Cancer	0.895315	0.776267	1.01436	12.0447	11.0129	13.0764
2.38956	Breast Cancer	0.909805	0.79397	1.02564	12.1287	11.0999	13.1576
2.40964	Breast Cancer	0.918656	0.811672	1.02564	12.1788	11.153	13.2045
2.42972	Breast Cancer	0.918803	0.811966	1.02564	12.2056	11.1774	13.2338
2.4498	Breast Cancer	0.921096	0.811966	1.03023	12.2673	11.2332	13.3013
2.46988	Breast Cancer	0.938038	0.828148	1.04793	12.3509	11.308	13.3938
2.48996	Breast Cancer	0.960472	0.855314	1.06563	12.4402	11.3959	13.4844
2.51004	Breast Cancer	0.975121	0.881867	1.06838	12.5021	11.4551	13.5491
2.53012	Breast Cancer	0.982906	0.897436	1.06838	12.5378	11.4878	13.5879
2.5502	Breast Cancer	0.983666	0.897436	1.0699	12.5839	11.5369	13.6309
2.57028	Breast Cancer	0.992517	0.897436	1.0876	12.6375	11.59	13.685
2.59036	Breast Cancer	1.00151	0.897436	1.1056	12.6994	11.6431	13.7558
2.61044	Breast Cancer	1.01327	0.897436	1.12911	12.7674	11.7081	13.8266
2.63052	Breast Cancer	1.02212	0.897436	1.14681	12.8499	11.7902	13.9096
2.6506	Breast Cancer	1.03097	0.908101	1.15385	12.9082	11.8467	13.9697
2.67068	Breast Cancer	1.03982	0.925803	1.15385	12.9475	11.8821	14.0128
2.69076	Breast Cancer	1.04701	0.940171	1.15385	12.9845	11.9209	14.0482
2.71084	Breast Cancer	1.04701	0.940171	1.15385	13.0376	11.9767	14.0985
2.73092	Breast Cancer	1.04701	0.940171	1.15385	13.0996	12.0393	14.1598
2.751	Breast Cancer	1.05386	0.940171	1.16755	13.1577	12.0924	14.2231
2.77108	Breast Cancer	1.06926	0.953264	1.18525	13.2139	12.1455	14.2823
2.79116	Breast Cancer	1.08696	0.97734	1.19658	13.2639	12.1925	14.3354
2.81124	Breast Cancer	1.10178	1.00698	1.19658	13.3113	12.2399	14.3827
2.83133	Breast Cancer	1.11063	1.02469	1.19658	13.3472	12.2752	14.4191
2.85141	Breast Cancer	1.11111	1.02564	1.19658	13.379	12.3046	14.4535
2.87149	Breast Cancer	1.11111	1.02564	1.19658	13.4144	12.34	14.4889
2.89157	Breast Cancer	1.11887	1.02564	1.2121	13.4593	12.3848	14.5337
2.91165	Breast Cancer	1.13212	1.02564	1.2386	13.5185	12.4379	14.5991
2.93173	Breast Cancer	1.14677	1.02772	1.26582	13.5603	12.4767	14.644
2.95181	Breast Cancer	1.163	1.04396	1.28205	13.5889	12.506	14.6718
2.97189	Breast Cancer	1.15604	1.03003	1.28205	13.6154	12.5414	14.6895
2.99197	Breast Cancer	1.13211	0.98217	1.28205	13.6389	12.5704	14.7074
3.01205	Breast Cancer	1.12332	0.964591	1.28205	13.6655	12.5882	14.7429
3.03213	Breast Cancer	1.14932	1.01659	1.28205	13.7084	12.6222	14.7946
3.05221	Breast Cancer	1.17136	1.06068	1.28205	13.7506	12.6631	14.8381
3.07229	Breast Cancer	1.17521	1.06838	1.28205	13.8099	12.7201	14.8996
3.09237	Breast Cancer	1.18296	1.06838	1.29755	13.8668	12.7787	14.9549
3.11245	Breast Cancer	1.19181	1.06838	1.31525	13.9288	12.8373	15.0202
3.13253	Breast Cancer	1.20372	1.08265	1.32479	13.9979	12.898	15.0978
3.15261	Breast Cancer	1.2194	1.114	1.32479	14.0908	12.9865	15.195
3.17269	Breast Cancer	1.23363	1.14247	1.32479	14.1626	13.0619	15.2634
3.19277	Breast Cancer	1.23932	1.15385	1.32479	14.1913	13.1016	15.2811
3.21285	Breast Cancer	1.23932	1.15385	1.32479	14.2149	13.1193	15.3106
3.23293	Breast Cancer	1.23932	1.15385	1.32479	14.241	13.137	15.345
3.25301	Breast Cancer	1.24767	1.15385	1.34148	14.2931	13.182	15.4042
3.27309	Breast Cancer	1.26151	1.15385	1.36916	14.3553	13.2412	15.4695
3.29317	Breast Cancer	1.27615	1.15711	1.3952	14.3928	13.2817	15.5039
3.31325	Breast Cancer	1.29253	1.17481	1.41026	14.4044	13.2933	15.5155
3.33333	Breast Cancer	1.30138	1.19251	1.41026	14.4271	13.3191	15.5352
3.35341	Breast Cancer	1.30342	1.19658	1.41026	14.4753	13.3634	15.5871
3.37349	Breast Cancer	1.30342	1.19658	1.41026	14.561	13.4465	15.6756
3.39357	Breast Cancer	1.30342	1.19658	1.41026	14.6405	13.5173	15.7637
3.41365	Breast Cancer	1.30342	1.19658	1.41026	14.6821	13.5649	15.7993
3.43373	Breast Cancer	1.31206	1.19658	1.42754	14.7141	13.5938	15.8343
3.45382	Breast Cancer	1.32091	1.19658	1.44524	14.7464	13.6231	15.8697
3.4739	Breast Cancer	1.32976	1.20654	1.45299	14.7749	13.6546	15.8952
3.49398	Breast Cancer	1.33862	1.22424	1.45299	14.7865	13.6723	15.9007
3.51406	Breast Cancer	1.35357	1.25415	1.45299	14.8055	13.69	15.921
3.53414	Breast Cancer	1.36242	1.27185	1.45299	14.8321	13.7078	15.9564
3.55422	Breast Cancer	1.36752	1.28205	1.45299	14.8481	13.718	15.9782
3.5743	Breast Cancer	1.36752	1.28205	1.45299	14.8512	13.7187	15.9837
3.59438	Breast Cancer	1.37371	1.28205	1.46537	14.8751	13.7488	16.0014
3.61446	Breast Cancer	1.38256	1.28205	1.48307	14.9075	13.7842	16.0309
3.63454	Breast Cancer	1.38889	1.28205	1.49573	14.9546	13.8257	16.0835
3.65462	Breast Cancer	1.38889	1.28205	1.49573	15.0133	13.8778	16.1488
3.6747	Breast Cancer	1.38889	1.28205	1.49573	15.0775	13.9408	16.2142
3.69478	Breast Cancer	1.40126	1.29137	1.51115	15.1378	14.0023	16.2734
3.71486	Breast Cancer	1.41896	1.30907	1.52885	15.1897	14.0554	16.3239
3.73494	Breast Cancer	1.43162	1.32479	1.53846	15.2187	14.0862	16.3512
3.75502	Breast Cancer	1.43162	1.32479	1.53846	15.2425	14.11	16.375
3.7751	Breast Cancer	1.43162	1.32479	1.53846	15.2602	14.1277	16.3927
3.79518	Breast Cancer	1.43162	1.32479	1.53846	15.284	14.1453	16.4226
3.81526	Breast Cancer	1.43162	1.32479	1.53846	15.3074	14.1627	16.4521
3.83534	Breast Cancer	1.44024	1.32479	1.5557	15.3544	14.2092	16.4997
3.85542	Breast Cancer	1.44909	1.32479	1.5734	15.3943	14.2579	16.5307
3.8755	Breast Cancer	1.45299	1.32479	1.5812	15.4147	14.2773	16.5522
3.89558	Breast Cancer	1.46069	1.34018	1.5812	15.4629	14.3197	16.6062
3.91566	Breast Cancer	1.46954	1.35789	1.5812	15.5384	14.3876	16.6892
3.93574	Breast Cancer	1.47436	1.36752	1.5812	15.6071	14.4503	16.7639
3.95582	Breast Cancer	1.47436	1.36752	1.5812	15.6875	14.5244	16.8504
3.9759	Breast Cancer	1.47436	1.36752	1.5812	15.7688	14.6061	16.9314
3.99598	Breast Cancer	1.47747	1.36752	1.58742	15.806	14.6521	16.9598
4.01606	Breast Cancer	1.49218	1.37924	1.60513	15.8237	14.6698	16.9775
4.03615	Breast Cancer	1.50989	1.39694	1.62283	15.8605	14.7036	17.0175
4.05623	Breast Cancer	1.51709	1.41026	1.62393	15.9093	14.7524	17.0662
4.0763	Breast Cancer	1.51898	1.41403	1.62393	15.9527	14.7939	17.1115
4.09639	Breast Cancer	1.52783	1.43173	1.62393	16.0016	14.8385	17.1646
4.11647	Breast Cancer	1.53668	1.44944	1.62393	16.0516	14.8917	17.2116
4.13655	Breast Cancer	1.53846	1.45299	1.62393	16.0976	14.9367	17.2586
4.15663	Breast Cancer	1.53846	1.45299	1.62393	16.171	14.9944	17.3475
4.17671	Breast Cancer	1.54492	1.45299	1.63685	16.268	15.0836	17.4524
4.19679	Breast Cancer	1.55993	1.45299	1.66686	16.3557	15.1713	17.54
4.21687	Breast Cancer	1.57483	1.45299	1.69668	16.4059	15.2249	17.587
4.23695	Breast Cancer	1.58369	1.45797	1.7094	16.4527	15.2652	17.6401
4.25703	Breast Cancer	1.59254	1.47567	1.7094	16.5018	15.3122	17.6914
4.27711	Breast Cancer	1.60139	1.49337	1.7094	16.5589	15.3714	17.7463
4.29719	Breast Cancer	1.60256	1.49573	1.7094	16.612	15.4246	17.7994
4.31727	Breast Cancer	1.60688	1.49573	1.71803	16.6638	15.4751	17.8525
4.33735	Breast Cancer	1.61573	1.49573	1.73573	16.697	15.5025	17.8915
4.35743	Breast Cancer	1.62763	1.50313	1.75214	16.71	15.5141	17.906
4.37751	Breast Cancer	1.63988	1.52763	1.75214	16.7253	15.5318	17.9189
4.39759	Breast Cancer	1.65755	1.56296	1.75214	16.7462	15.5557	17.9367
4.41767	Breast Cancer	1.6664	1.58066	1.75214	16.773	15.5794	17.9665
4.43775	Breast Cancer	1.66667	1.5812	1.75214	16.7956	15.6021	17.9891
4.45783	Breast Cancer	1.66667	1.5812	1.75214	16.8175	15.621	18.0141
4.47791	Breast Cancer	1.66667	1.5812	1.75214	16.8371	15.6387	18.0355
4.49799	Breast Cancer	1.66667	1.5812	1.75214	16.856	15.6563	18.0556
4.51807	Breast Cancer	1.67097	1.5812	1.76074	16.8792	15.6766	18.0819
4.53815	Breast Cancer	1.67982	1.5812	1.77845	16.9036	15.704	18.1032
4.55823	Breast Cancer	1.68867	1.5812	1.79615	16.9263	15.7242	18.1283
4.57831	Breast Cancer	1.69752	1.5812	1.81385	16.9644	15.7645	18.1644
4.59839	Breast Cancer	1.70637	1.5812	1.83155	17.0086	15.7998	18.2174
4.61847	Breast Cancer	1.71522	1.59284	1.83761	17.0321	15.8175	18.2467
4.63855	Breast Cancer	1.72408	1.61054	1.83761	17.0672	15.8523	18.2821
4.65864	Breast Cancer	1.73077	1.62393	1.83761	17.1027	15.8878	18.3175
4.67872	Breast Cancer	1.73077	1.62393	1.83761	17.1203	15.9072	18.3333
4.69879	Breast Cancer	1.73077	1.62393	1.83761	17.1337	15.925	18.3425
4.71888	Breast Cancer	1.73077	1.62393	1.83761	17.1631	15.9573	18.3688
4.73896	Breast Cancer	1.73781	1.62393	1.85168	17.1975	15.9927	18.4023
4.75904	Breast Cancer	1.74666	1.62393	1.86938	17.2235	16.0208	18.4262
4.77912	Breast Cancer	1.75214	1.62393	1.88034	17.2347	16.0256	18.4439
4.7992	Breast Cancer	1.75214	1.62393	1.88034	17.2436	16.0256	18.4615
4.81928	Breast Cancer	1.7549	1.62945	1.88034	17.2494	16.0373	18.4615
4.83936	Breast Cancer	1.76375	1.64715	1.88034	17.2668	16.055	18.4786
4.85944	Breast Cancer	1.7778	1.67525	1.88034	17.2824	16.0684	18.4963
4.87952	Breast Cancer	1.78755	1.69476	1.88034	17.3022	16.0843	18.5202
4.8996	Breast Cancer	1.79487	1.7094	1.88034	17.3199	16.102	18.5379
4.91968	Breast Cancer	1.79487	1.7094	1.88034	17.3462	16.1282	18.5641
4.93976	Breast Cancer	1.8019	1.7094	1.89439	17.3895	16.1716	18.6075
4.95984	Breast Cancer	1.81075	1.7094	1.91209	17.4432	16.2247	18.6618
4.97992	Breast Cancer	1.81624	1.7094	1.92308	17.4976	16.2766	18.7187
5	Breast Cancer	1.81624	1.7094	1.92308	17.5267	16.3034	18.75
0	Lung Cancer	0.592949	0.448718	0.737179	2.0032	1.66667	2.33974
0.02008	Lung Cancer	0.624382	0.486488	0.762276	2.15528	1.81377	2.49678
0.040161	Lung Cancer	0.687818	0.556561	0.819076	2.45327	2.1138	2.79273
0.060241	Lung Cancer	0.747275	0.621166	0.873384	2.76053	2.432	3.08906
0.080321	Lung Cancer	0.806094	0.676111	0.936076	3.04706	2.72832	3.36579
0.100402	Lung Cancer	0.873935	0.738166	1.0097	3.31605	3.01371	3.61838
0.120482	Lung Cancer	0.949292	0.808877	1.08971	3.55032	3.27368	3.82696
0.140562	Lung Cancer	1.01225	0.877944	1.14656	3.75962	3.49628	4.02295
0.160643	Lung Cancer	1.05818	0.929971	1.18638	3.94828	3.67916	4.21741
0.180723	Lung Cancer	1.10593	0.977537	1.23432	4.12437	3.84946	4.39928
0.200803	Lung Cancer	1.15901	1.02483	1.29318	4.28634	4.00856	4.56412
0.220884	Lung Cancer	1.22088	1.08397	1.35779	4.44498	4.16675	4.72321
0.240964	Lung Cancer	1.28275	1.14311	1.42239	4.60454	4.32676	4.88231
0.261044	Lung Cancer	1.34266	1.20225	1.48307	4.74445	4.46972	5.01917
0.281124	Lung Cancer	1.39569	1.25528	1.53611	4.85957	4.58015	5.13899
0.301205	Lung Cancer	1.44435	1.30221	1.58649	4.9758	4.68622	5.26538
0.321285	Lung Cancer	1.4926	1.34913	1.63607	5.10055	4.8065	5.39459
0.341365	Lung Cancer	1.55006	1.40354	1.69658	5.22565	4.93025	5.52106
0.361446	Lung Cancer	1.62382	1.46814	1.7795	5.34398	5.04788	5.64007
0.381526	Lung Cancer	1.69458	1.53885	1.85031	5.46767	5.17163	5.76371
0.401606	Lung Cancer	1.77413	1.61513	1.93313	5.58841	5.28927	5.88755
0.421687	Lung Cancer	1.84757	1.68638	2.00877	5.71462	5.41301	6.01623
0.441767	Lung Cancer	1.92803	1.76319	2.09287	5.86279	5.55754	6.16804
0.461847	Lung Cancer	2.01643	1.84366	2.1892	6.01884	5.71053	6.32714
0.481928	Lung Cancer	2.12281	1.94426	2.30137	6.16425	5.8575	6.47101
0.502008	Lung Cancer	2.23039	2.05334	2.40743	6.28835	5.97886	6.59784
0.522088	Lung Cancer	2.32555	2.14546	2.50565	6.40805	6.08667	6.72943
0.542169	Lung Cancer	2.41144	2.22774	2.59514	6.54424	6.21762	6.87085
0.562249	Lung Cancer	2.50233	2.31613	2.68853	6.68848	6.35904	7.01791
0.582329	Lung Cancer	2.5997	2.41045	2.78896	6.81504	6.48842	7.14166
0.60241	Lung Cancer	2.69701	2.50511	2.88892	6.94448	6.61827	7.27069
0.62249	Lung Cancer	2.78886	2.5996	2.97811	7.07329	6.74201	7.40456
0.64257	Lung Cancer	2.87114	2.67578	3.0665	7.22282	6.88199	7.56366
0.662651	Lung Cancer	2.96291	2.76145	3.16438	7.37783	7.02679	7.72886
0.682731	Lung Cancer	3.06455	2.86141	3.2677	7.52502	7.17704	7.87301
0.702811	Lung Cancer	3.16178	2.95526	3.3683	7.66844	7.31846	8.01842
0.722892	Lung Cancer	3.25217	3.04765	3.45668	7.79797	7.4462	8.14974
0.742972	Lung Cancer	3.34055	3.13604	3.54507	7.93013	7.57604	8.28422
0.763052	Lung Cancer	3.4383	3.22462	3.65197	8.06303	7.70589	8.42018
0.783133	Lung Cancer	3.54719	3.33068	3.7637	8.18394	7.82397	8.54392
0.803213	Lung Cancer	3.6682	3.44896	3.88744	8.28826	7.93111	8.6454
0.823293	Lung Cancer	3.76956	3.55064	3.98848	8.38275	8.03171	8.73379
0.843373	Lung Cancer	3.852	3.62917	4.07483	8.48405	8.12996	8.83814
0.863454	Lung Cancer	3.93037	3.70598	4.15476	8.60849	8.24213	8.97485
0.883534	Lung Cancer	4.01116	3.78527	4.23705	8.72975	8.3604	9.09911
0.903614	Lung Cancer	4.09558	3.86756	4.3236	8.83306	8.46463	9.20149
0.923695	Lung Cancer	4.17267	3.94374	4.40161	8.91626	8.55302	9.27951
0.943775	Lung Cancer	4.25162	4.01991	4.48333	8.99549	8.6353	9.35569
0.963855	Lung Cancer	4.33724	4.1083	4.56618	9.08388	8.72369	9.44408
0.983936	Lung Cancer	4.43138	4.20279	4.65996	9.15161	8.79447	9.50876
1.00402	Lung Cancer	4.5286	4.28032	4.77689	9.21994	8.86042	9.57947
1.0241	Lung Cancer	4.62072	4.36736	4.87408	9.2941	8.92368	9.66452
1.04418	Lung Cancer	4.70562	4.45837	4.95288	9.37595	9.0005	9.75141
1.06426	Lung Cancer	4.77328	4.52908	5.01748	9.45724	9.08015	9.83433
1.08434	Lung Cancer	4.83068	4.58537	5.07598	9.52848	9.15413	9.90283
1.10442	Lung Cancer	4.89944	4.65219	5.14669	9.58957	9.21716	9.96197
1.1245	Lung Cancer	4.97367	4.72383	5.22351	9.6426	9.27019	10.015
1.14458	Lung Cancer	5.04682	4.79942	5.29422	9.70188	9.32933	10.0744
1.16466	Lung Cancer	5.11462	4.86432	5.36493	9.76681	9.38847	10.1451
1.18474	Lung Cancer	5.19095	4.94015	5.44174	9.82868	9.45273	10.2046
1.20482	Lung Cancer	5.26215	5.01184	5.51245	9.88831	9.51285	10.2638
1.2249	Lung Cancer	5.33896	5.08866	5.58927	9.9574	9.58194	10.3329
1.24498	Lung Cancer	5.40823	5.15326	5.66319	10.0204	9.64334	10.3975
1.26506	Lung Cancer	5.47299	5.21529	5.73069	10.081	9.70247	10.4595
1.28514	Lung Cancer	5.53486	5.27443	5.79529	10.134	9.75551	10.5125
1.30522	Lung Cancer	5.60044	5.34097	5.8599	10.184	9.80243	10.5656
1.3253	Lung Cancer	5.66776	5.41102	5.9245	10.234	9.84936	10.6186
1.34538	Lung Cancer	5.72962	5.47016	5.98909	10.2809	9.89629	10.6655
1.36546	Lung Cancer	5.7854	5.52319	6.04761	10.3248	9.94322	10.7063
1.38554	Lung Cancer	5.84727	5.58233	6.11221	10.3717	9.99014	10.7533
1.40562	Lung Cancer	5.91125	5.64568	6.17682	10.4186	10.0371	10.8002
1.4257	Lung Cancer	5.9868	5.71639	6.25721	10.4541	10.0707	10.8374
1.44578	Lung Cancer	6.05878	5.7871	6.33045	10.4867	10.1006	10.8728
1.46586	Lung Cancer	6.12108	5.8494	6.39275	10.5205	10.1328	10.9081
1.48594	Lung Cancer	6.17106	5.90244	6.43968	10.5497	10.1682	10.9313
1.50602	Lung Cancer	6.21747	5.94937	6.48558	10.582	10.1974	10.9666
1.5261	Lung Cancer	6.26491	5.99629	6.53353	10.6267	10.2389	11.0146
1.54618	Lung Cancer	6.31489	6.04322	6.58657	10.6708	10.2801	11.0615
1.56627	Lung Cancer	6.36793	6.09625	6.6396	10.7239	10.3331	11.1146
1.58634	Lung Cancer	6.41791	6.14318	6.69263	10.7792	10.3862	11.1722
1.60643	Lung Cancer	6.47399	6.19621	6.75177	10.826	10.4352	11.2167
1.62651	Lung Cancer	6.52702	6.24925	6.8048	10.8583	10.4706	11.2459
1.64659	Lung Cancer	6.57261	6.2935	6.85173	10.8963	10.5086	11.284
1.66667	Lung Cancer	6.61376	6.33089	6.89662	10.9473	10.5596	11.335
1.68675	Lung Cancer	6.6549	6.37642	6.93337	10.9796	10.595	11.3642
1.70683	Lung Cancer	6.69566	6.41788	6.97344	11.0085	10.6174	11.3996
1.72691	Lung Cancer	6.72491	6.44103	7.00879	11.0443	10.6474	11.4412
1.74699	Lung Cancer	6.75162	6.47079	7.03245	11.0798	10.6827	11.4769
1.76707	Lung Cancer	6.78894	6.50563	7.07224	11.118	10.7242	11.5117
1.78715	Lung Cancer	6.82792	6.54709	7.10875	11.1512	10.7552	11.5471
1.80723	Lung Cancer	6.86328	6.57634	7.15021	11.1887	10.7888	11.5885
1.82731	Lung Cancer	6.89253	6.60559	7.17946	11.2332	10.8333	11.6331
1.84739	Lung Cancer	6.92603	6.64335	7.20871	11.2831	10.8863	11.68
1.86747	Lung Cancer	6.96629	6.68241	7.25017	11.3244	10.9236	11.7251
1.88755	Lung Cancer	6.99916	6.71166	7.28666	11.3478	10.9474	11.7483
1.90763	Lung Cancer	7.03395	6.74091	7.32699	11.3713	10.9717	11.7709
1.92771	Lung Cancer	7.07533	6.78833	7.36234	11.4008	11.007	11.7946
1.94779	Lung Cancer	7.11648	6.82915	7.4038	11.4243	11.0302	11.8185
1.96787	Lung Cancer	7.15293	6.8606	7.44526	11.4509	11.0486	11.8531
1.98795	Lung Cancer	7.19773	6.90469	7.49077	11.4763	11.0765	11.8762
2.00803	Lung Cancer	7.2399	6.94551	7.53429	11.5008	11.0996	11.9021
2.02811	Lung Cancer	7.28132	6.9869	7.57575	11.526	11.1322	11.9197
2.04819	Lung Cancer	7.30585	7.01281	7.59889	11.5375	11.1499	11.9252
2.06827	Lung Cancer	7.33205	7.03596	7.62814	11.556	11.1615	11.9505
2.08835	Lung Cancer	7.37089	7.07742	7.66436	11.5825	11.1791	11.9858
2.10843	Lung Cancer	7.40887	7.11277	7.70496	11.6089	11.2029	12.0149
2.12851	Lung Cancer	7.44422	7.14813	7.74031	11.6266	11.2206	12.0326
2.14859	Lung Cancer	7.47042	7.17127	7.76956	11.6442	11.2383	12.0502
2.16867	Lung Cancer	7.50357	7.20663	7.80051	11.6589	11.2559	12.0618
2.18876	Lung Cancer	7.53808	7.24198	7.83417	11.6834	11.2835	12.0832
2.20884	Lung Cancer	7.56122	7.26513	7.85731	11.7125	11.3096	12.1155
2.22892	Lung Cancer	7.58617	7.28827	7.88406	11.7302	11.3248	12.1357
2.249	Lung Cancer	7.6176	7.32549	7.90971	11.7448	11.3328	12.1569
2.26908	Lung Cancer	7.65508	7.36509	7.94506	11.7625	11.3504	12.1746
2.28916	Lung Cancer	7.68433	7.38823	7.98042	11.7802	11.3742	12.1862
2.30924	Lung Cancer	7.71057	7.41143	8.00972	11.7979	11.3919	12.2039
2.32932	Lung Cancer	7.73367	7.43452	8.03281	11.8271	11.4272	12.227
2.3494	Lung Cancer	7.75814	7.45899	8.05728	11.8454	11.4456	12.2453
2.36948	Lung Cancer	7.78606	7.48081	8.09131	11.858	11.453	12.263
2.38956	Lung Cancer	7.8057	7.50045	8.11095	11.8686	11.4626	12.2746
2.40964	Lung Cancer	7.83092	7.5271	8.13474	11.8863	11.4803	12.2922
2.42972	Lung Cancer	7.85022	7.54802	8.15241	11.9017	11.4957	12.3077
2.4498	Lung Cancer	7.86404	7.5641	8.16399	11.9125	11.5034	12.3215
2.46988	Lung Cancer	7.87947	7.57727	8.18166	11.9306	11.5221	12.3392
2.48996	Lung Cancer	7.89714	7.59495	8.19934	11.9538	11.5571	12.3504
2.51004	Lung Cancer	7.91482	7.61262	8.21702	11.9686	11.5748	12.3623
2.53012	Lung Cancer	7.9325	7.6303	8.2347	11.9806	11.5812	12.38
2.5502	Lung Cancer	7.96464	7.6647	8.26459	11.9955	11.5812	12.4099
2.57028	Lung Cancer	7.99004	7.68785	8.29224	12.0094	11.5912	12.4276
2.59036	Lung Cancer	8.01606	7.71386	8.31826	12.027	11.6089	12.4452
2.61044	Lung Cancer	8.03503	7.73414	8.33593	12.0478	11.6326	12.4629
2.63052	Lung Cancer	8.05948	7.75728	8.36168	12.0685	11.6584	12.4786
2.6506	Lung Cancer	8.09483	7.79264	8.39703	12.0923	11.6924	12.4922
2.67068	Lung Cancer	8.12374	7.81578	8.4317	12.1096	11.7094	12.5098
2.69076	Lung Cancer	8.14415	7.83888	8.44943	12.1185	11.7156	12.5214
2.71084	Lung Cancer	8.17067	7.86207	8.47926	12.1362	11.7332	12.5391
2.73092	Lung Cancer	8.19962	7.89132	8.50793	12.1563	11.7509	12.5617
2.751	Lung Cancer	8.22981	7.92668	8.53294	12.1694	11.7521	12.5867
2.77108	Lung Cancer	8.25632	7.94982	8.56282	12.1861	11.768	12.6043
2.79116	Lung Cancer	8.27525	7.97	8.5805	12.1977	11.7856	12.6098
2.81124	Lung Cancer	8.28988	7.98768	8.59207	12.2185	11.8094	12.6275
2.83133	Lung Cancer	8.3006	7.99145	8.60975	12.2361	11.8271	12.6452
2.85141	Lung Cancer	8.30944	7.99145	8.62743	12.2477	11.8448	12.6506
2.87149	Lung Cancer	8.31544	7.99798	8.63289	12.2654	11.8624	12.6683
2.89157	Lung Cancer	8.33311	8.01565	8.65057	12.283	11.8801	12.686
2.91165	Lung Cancer	8.36214	8.05079	8.6735	12.2863	11.8803	12.6923
2.93173	Lung Cancer	8.38373	8.06932	8.69814	12.2947	11.8803	12.7091
2.95181	Lung Cancer	8.40446	8.0931	8.71582	12.3086	11.8904	12.7268
2.97189	Lung Cancer	8.42214	8.11078	8.73349	12.3232	11.9081	12.7384
2.99197	Lung Cancer	8.43981	8.12846	8.75117	12.344	11.9319	12.7561
3.01205	Lung Cancer	8.46054	8.14614	8.77495	12.3616	11.9496	12.7737
3.03213	Lung Cancer	8.47751	8.16239	8.79263	12.3718	11.9658	12.7778
3.05221	Lung Cancer	8.4959	8.17539	8.81641	12.3718	11.9658	12.7778
3.07229	Lung Cancer	8.51976	8.20542	8.83409	12.3719	11.966	12.7778
3.09237	Lung Cancer	8.54066	8.23516	8.84615	12.3835	11.9836	12.7834
3.11245	Lung Cancer	8.5556	8.24786	8.86334	12.4012	12.0013	12.8011
3.13253	Lung Cancer	8.56661	8.2522	8.88102	12.4219	12.0085	12.8353
3.15261	Lung Cancer	8.58124	8.26988	8.89259	12.4316	12.0085	12.8547
3.17269	Lung Cancer	8.59891	8.28756	8.91027	12.4405	12.0177	12.8633
3.19277	Lung Cancer	8.62391	8.30524	8.94258	12.4493	12.0354	12.8633
3.21285	Lung Cancer	8.64432	8.3247	8.96394	12.4582	12.0513	12.865
3.23293	Lung Cancer	8.66358	8.3528	8.97436	12.467	12.0513	12.8827
3.25301	Lung Cancer	8.67878	8.37048	8.98708	12.4758	12.0513	12.9004
3.27309	Lung Cancer	8.69041	8.37607	9.00476	12.4786	12.0513	12.906
3.29317	Lung Cancer	8.69658	8.37607	9.01709	12.4874	12.0688	12.906
3.31325	Lung Cancer	8.70199	8.38688	9.01709	12.4962	12.0865	12.906
3.33333	Lung Cancer	8.71897	8.40456	9.03337	12.5041	12.0981	12.9101
3.35341	Lung Cancer	8.73493	8.4188	9.05105	12.5265	12.1158	12.9373
3.37349	Lung Cancer	8.75127	8.4277	9.07483	12.5544	12.1362	12.9726
3.39357	Lung Cancer	8.7711	8.44754	9.09467	12.5754	12.1572	12.9936
3.41365	Lung Cancer	8.80189	8.48137	9.1224	12.5931	12.1749	13.0113
3.43373	Lung Cancer	8.81956	8.49905	9.14008	12.6042	12.1795	13.029
3.45382	Lung Cancer	8.82479	8.50427	9.1453	12.607	12.1797	13.0342
3.4739	Lung Cancer	8.82764	8.50999	9.1453	12.6158	12.1974	13.0342
3.49398	Lung Cancer	8.83902	8.52766	9.15037	12.6246	12.2151	13.0342
3.51406	Lung Cancer	8.8567	8.54534	9.16805	12.6282	12.2222	13.0342
3.53414	Lung Cancer	8.86827	8.54701	9.18953	12.6282	12.2222	13.0342
3.55422	Lung Cancer	8.87826	8.54701	9.20951	12.6282	12.2222	13.0342
3.5743	Lung Cancer	8.89141	8.55564	9.22719	12.6295	12.2222	13.0367
3.59438	Lung Cancer	8.90299	8.5752	9.23077	12.6454	12.2363	13.0544
3.61446	Lung Cancer	8.92372	8.60931	9.23813	12.663	12.254	13.0721
3.63454	Lung Cancer	8.94139	8.62699	9.2558	12.6774	12.265	13.0898
3.65462	Lung Cancer	8.95298	8.63248	9.27348	12.6862	12.265	13.1074
3.6747	Lung Cancer	8.95299	8.63248	9.2735	12.6923	12.265	13.1197
3.69478	Lung Cancer	8.95299	8.63248	9.2735	12.6923	12.265	13.1197
3.71486	Lung Cancer	8.96118	8.64886	9.2735	12.6923	12.265	13.1197
3.73494	Lung Cancer	8.97789	8.66653	9.28924	12.6941	12.2685	13.1197
3.75502	Lung Cancer	8.99107	8.67521	9.30692	12.7044	12.2862	13.1226
3.7751	Lung Cancer	8.99573	8.67521	9.31624	12.722	12.3038	13.1402
3.79518	Lung Cancer	9.00264	8.67521	9.33007	12.7328	12.3077	13.1579
3.81526	Lung Cancer	9.01197	8.67619	9.34774	12.735	12.3077	13.1624
3.83534	Lung Cancer	9.02642	8.69387	9.35897	12.735	12.3077	13.1624
3.85542	Lung Cancer	9.03526	8.71155	9.35897	12.735	12.3077	13.1624
3.8755	Lung Cancer	9.03846	8.71795	9.35897	12.735	12.3077	13.1624
3.89558	Lung Cancer	9.0491	8.72249	9.37572	12.7434	12.3244	13.1624
3.91566	Lung Cancer	9.06678	8.74016	9.3934	12.7573	12.3421	13.1724
3.93574	Lung Cancer	9.07977	8.75784	9.40171	12.7703	12.3504	13.1901
3.95582	Lung Cancer	9.0812	8.76068	9.40171	12.7852	12.3653	13.2051
3.9759	Lung Cancer	9.08219	8.76267	9.40171	12.794	12.3829	13.2051
3.99598	Lung Cancer	9.09475	8.78035	9.40916	12.7991	12.3932	13.2051
4.01606	Lung Cancer	9.11243	8.79803	9.42684	12.7991	12.3932	13.2051
4.03615	Lung Cancer	9.12393	8.80342	9.44444	12.7991	12.3932	13.2051
4.05623	Lung Cancer	9.12393	8.80342	9.44444	12.7991	12.3932	13.2051
4.0763	Lung Cancer	9.13189	8.80832	9.45545	12.8047	12.3932	13.2161
4.09639	Lung Cancer	9.14957	8.826	9.47313	12.8217	12.4096	13.2338
4.11647	Lung Cancer	9.16543	8.84368	9.48718	12.8376	12.4273	13.2479
4.13655	Lung Cancer	9.17427	8.84615	9.50238	12.8434	12.4359	13.2508
4.15663	Lung Cancer	9.18428	8.84851	9.52006	12.8522	12.4359	13.2685
4.17671	Lung Cancer	9.19805	8.86618	9.52992	12.8611	12.4359	13.2862
4.19679	Lung Cancer	9.20689	8.88386	9.52992	12.8633	12.4359	13.2906
4.21687	Lung Cancer	9.20984	8.88933	9.53036	12.8633	12.4359	13.2906
4.23695	Lung Cancer	9.22752	8.90701	9.54803	12.8633	12.4359	13.2906
4.25703	Lung Cancer	9.2452	8.92469	9.56571	12.8659	12.4412	13.2906
4.27711	Lung Cancer	9.25677	8.93626	9.57728	12.877	12.4588	13.2952
4.29719	Lung Cancer	9.27445	8.95393	9.59496	12.8947	12.4765	13.3129
4.31727	Lung Cancer	9.29381	8.97161	9.616	12.9046	12.4786	13.3306
4.33735	Lung Cancer	9.30539	8.97436	9.63642	12.906	12.4786	13.3333
4.35743	Lung Cancer	9.31423	8.97436	9.6541	12.907	12.4807	13.3333
4.37751	Lung Cancer	9.31624	8.97436	9.65812	12.9159	12.4984	13.3333
4.39759	Lung Cancer	9.31624	8.97436	9.65812	12.9247	12.5161	13.3333
4.41767	Lung Cancer	9.31624	8.97436	9.65812	12.9274	12.5214	13.3335
4.43775	Lung Cancer	9.31624	8.97436	9.65812	12.9363	12.5214	13.3512
4.45783	Lung Cancer	9.31624	8.97436	9.65812	12.9537	12.5386	13.3689
4.47791	Lung Cancer	9.32453	8.99093	9.65812	12.9662	12.5563	13.3761
4.49799	Lung Cancer	9.33523	9.00861	9.66185	12.9701	12.5641	13.3761
4.51807	Lung Cancer	9.34831	9.01709	9.67952	12.9777	12.5641	13.3914
4.53815	Lung Cancer	9.35715	9.01709	9.6972	12.9866	12.5641	13.4091
4.55823	Lung Cancer	9.36293	9.02501	9.70086	12.9915	12.5641	13.4188
4.57831	Lung Cancer	9.37177	9.04269	9.70086	12.9915	12.5641	13.4188
4.59839	Lung Cancer	9.38034	9.05983	9.70086	12.9915	12.5641	13.4188
4.61847	Lung Cancer	9.38034	9.05983	9.70086	12.9915	12.5641	13.4188
4.63855	Lung Cancer	9.38034	9.05983	9.70086	12.9915	12.5641	13.4188
4.65864	Lung Cancer	9.38034	9.05983	9.70086	12.9915	12.5641	13.4188
4.67872	Lung Cancer	9.38034	9.05983	9.70086	12.9986	12.5743	13.4229
4.69879	Lung Cancer	9.38034	9.05983	9.70086	13.0163	12.592	13.4406
4.71888	Lung Cancer	9.38034	9.05983	9.70086	13.0326	12.6068	13.4582
4.73896	Lung Cancer	9.38143	9.05983	9.70304	13.0342	12.6068	13.4615
4.75904	Lung Cancer	9.39027	9.05983	9.72071	13.0342	12.6068	13.4615
4.77912	Lung Cancer	9.40567	9.07295	9.73839	13.0342	12.6068	13.4615
4.7992	Lung Cancer	9.41711	9.09062	9.74359	13.0342	12.6068	13.4615
4.81928	Lung Cancer	9.42308	9.10256	9.74359	13.0342	12.6068	13.4615
4.83936	Lung Cancer	9.42563	9.10256	9.74869	13.0342	12.6068	13.4615
4.85944	Lung Cancer	9.43447	9.10256	9.76637	13.0395	12.6174	13.4615
4.87952	Lung Cancer	9.4433	9.10256	9.78405	13.0533	12.6351	13.4715
4.8996	Lung Cancer	9.44444	9.10256	9.78632	13.074	12.6589	13.4892
4.91968	Lung Cancer	9.44444	9.10256	9.78632	13.0917	12.6765	13.5068
4.93976	Lung Cancer	9.44444	9.10256	9.78632	13.1084	12.6923	13.5245
4.95984	Lung Cancer	9.44444	9.10256	9.78632	13.1172	12.6923	13.5422
4.97992	Lung Cancer	9.44444	9.10256	9.78632	13.1197	12.6923	13.547
5	Lung Cancer	9.44444	9.10256	9.78632	13.1197	12.6923	13.547
