# Supplementary material for: Machine learning identifies prognosticators of intracranial metastatic disease in patients with breast or lung cancer
Source: Commun Med (Lond). 2026 Apr 23;6:364. doi: 10.1038/s43856-026-01609-3 (PMC13315275; doi:10.1038/s43856-026-01609-3)
Supplement: Supplementary file 5 — Supplementary Data 2 [file 43856_2026_1609_MOESM5_ESM.xlsx]

## Sheet: Hazards (Breast)
Variable Name	Category	Value Type	Value	Size
Stage IV	IMD	HR	3.64	0.025
Stage IV	IMD	-	3.352	0.0001
Stage IV	IMD	-	3.953	0.0001
Stage III	IMD	HR	1.589	0.025
Stage III	IMD	-	1.503	0.0001
Stage III	IMD	-	1.681	0.0001
Triple Negative	IMD	HR	1.34	0.025
Triple Negative	IMD	-	1.255	0.0001
Triple Negative	IMD	-	1.431	0.0001
HER2 Positive	IMD	HR	1.185	0.025
HER2 Positive	IMD	-	1.123	0.0001
HER2 Positive	IMD	-	1.252	0.0001
ADG Score	IMD	HR	1.024	0.025
ADG Score	IMD	-	1.023	0.0001
ADG Score	IMD	-	1.026	0.0001
Ductal + Lobular Carcinoma	IMD	HR	1.01	0.025
Ductal + Lobular Carcinoma	IMD	-	0.91	0.0001
Ductal + Lobular Carcinoma	IMD	-	1.11	0.0001
Invasive Ductal Carcinoma	IMD	HR	1	0.025
Invasive Ductal Carcinoma	IMD	-	0.96	0.0001
Invasive Ductal Carcinoma	IMD	-	1.05	0.0001
Age (At Diagnosis)	IMD	HR	0.994	0.025
Age (At Diagnosis)	IMD	-	0.992	0.0001
Age (At Diagnosis)	IMD	-	0.995	0.0001
Stage II	IMD	HR	0.978	0.025
Stage II	IMD	-	0.94	0.0001
Stage II	IMD	-	1.018	0.0001
Invasive Lobular Carcinoma	IMD	HR	0.95	0.025
Invasive Lobular Carcinoma	IMD	-	0.88	0.0001
Invasive Lobular Carcinoma	IMD	-	1.01	0.0001
Hormone Receptor Positive	IMD	HR	0.752	0.025
Hormone Receptor Positive	IMD	-	0.717	0.0001
Hormone Receptor Positive	IMD	-	0.789	0.0001
Stage IV	Death (Without Prior IMD)	HR	6.709	0.025
Stage IV	Death (Without Prior IMD)	-	6.4	0.0001
Stage IV	Death (Without Prior IMD)	-	7.032	0.0001
Stage III	Death (Without Prior IMD)	HR	2.063	0.025
Stage III	Death (Without Prior IMD)	-	1.987	0.0001
Stage III	Death (Without Prior IMD)	-	2.141	0.0001
Stage II	Death (Without Prior IMD)	HR	1.208	0.025
Stage II	Death (Without Prior IMD)	-	1.174	0.0001
Stage II	Death (Without Prior IMD)	-	1.242	0.0001
Triple Negative	Death (Without Prior IMD)	HR	1.154	0.025
Triple Negative	Death (Without Prior IMD)	-	1.099	0.0001
Triple Negative	Death (Without Prior IMD)	-	1.213	0.0001
Age (At Diagnosis)	Death (Without Prior IMD)	HR	1.041	0.025
Age (At Diagnosis)	Death (Without Prior IMD)	-	1.04	0.0001
Age (At Diagnosis)	Death (Without Prior IMD)	-	1.042	0.0001
ADG Score	Death (Without Prior IMD)	HR	1.018	0.025
ADG Score	Death (Without Prior IMD)	-	1.017	0.0001
ADG Score	Death (Without Prior IMD)	-	1.019	0.0001
Invasive Lobular Carcinoma	Death (Without Prior IMD)	HR	0.99	0.025
Invasive Lobular Carcinoma	Death (Without Prior IMD)	-	0.94	0.0001
Invasive Lobular Carcinoma	Death (Without Prior IMD)	-	1.04	0.0001
Ductal + Lobular Carcinoma	Death (Without Prior IMD)	HR	0.97	0.025
Ductal + Lobular Carcinoma	Death (Without Prior IMD)	-	0.91	0.0001
Ductal + Lobular Carcinoma	Death (Without Prior IMD)	-	1.04	0.0001
Invasive Ductal Carcinoma	Death (Without Prior IMD)	HR	0.92	0.025
Invasive Ductal Carcinoma	Death (Without Prior IMD)	-	0.89	0.0001
Invasive Ductal Carcinoma	Death (Without Prior IMD)	-	0.94	0.0001
HER2 Positive	Death (Without Prior IMD)	HR	0.907	0.025
HER2 Positive	Death (Without Prior IMD)	-	0.871	0.0001
HER2 Positive	Death (Without Prior IMD)	-	0.944	0.0001
Hormone Receptor Positive	Death (Without Prior IMD)	HR	0.789	0.025
Hormone Receptor Positive	Death (Without Prior IMD)	-	0.761	0.0001
Hormone Receptor Positive	Death (Without Prior IMD)	-	0.817	0.0001

## Sheet: Hazards (Lung)
Variable Name	Category	Value Type	Value	Size
Stage IV	IMD	HR	2.069	0.025
Stage IV	IMD	-	1.989	0.0001
Stage IV	IMD	-	2.153	0.0001
Stage III	IMD	HR	1.528	0.025
Stage III	IMD	-	1.461	0.0001
Stage III	IMD	-	1.597	0.0001
Adenocarcinoma	IMD	HR	1.058	0.025
Adenocarcinoma	IMD	-	1.019	0.0001
Adenocarcinoma	IMD	-	1.099	0.0001
Female	IMD	HR	1.033	0.025
Female	IMD	-	0.996	0.0001
Female	IMD	-	1.072	0.0001
ADG Score	IMD	HR	1.026	0.025
ADG Score	IMD	-	1.024	0.0001
ADG Score	IMD	-	1.027	0.0001
Age (At Diagnosis)	IMD	HR	0.984	0.025
Age (At Diagnosis)	IMD	-	0.983	0.0001
Age (At Diagnosis)	IMD	-	0.986	0.0001
Stage II	IMD	HR	0.943	0.025
Stage II	IMD	-	0.885	0.0001
Stage II	IMD	-	1.005	0.0001
Squamous Cell Carcinoma	IMD	HR	0.735	0.025
Squamous Cell Carcinoma	IMD	-	0.699	0.0001
Squamous Cell Carcinoma	IMD	-	0.773	0.0001
Stage IV	Death (Without Prior IMD)	HR	4.055	0.025
Stage IV	Death (Without Prior IMD)	-	3.963	0.0001
Stage IV	Death (Without Prior IMD)	-	4.15	0.0001
Stage III	Death (Without Prior IMD)	HR	1.809	0.025
Stage III	Death (Without Prior IMD)	-	1.761	0.0001
Stage III	Death (Without Prior IMD)	-	1.858	0.0001
Female	Death (Without Prior IMD)	HR	1.213	0.025
Female	Death (Without Prior IMD)	-	1.19	0.0001
Female	Death (Without Prior IMD)	-	1.236	0.0001
Stage II	Death (Without Prior IMD)	HR	1.104	0.025
Stage II	Death (Without Prior IMD)	-	1.064	0.0001
Stage II	Death (Without Prior IMD)	-	1.145	0.0001
Age (At Diagnosis)	Death (Without Prior IMD)	HR	1.029	0.025
Age (At Diagnosis)	Death (Without Prior IMD)	-	1.028	0.0001
Age (At Diagnosis)	Death (Without Prior IMD)	-	1.03	0.0001
ADG Score	Death (Without Prior IMD)	HR	0.997	0.025
ADG Score	Death (Without Prior IMD)	-	0.997	0.0001
ADG Score	Death (Without Prior IMD)	-	0.998	0.0001
Squamous Cell Carcinoma	Death (Without Prior IMD)	HR	0.99	0.025
Squamous Cell Carcinoma	Death (Without Prior IMD)	-	0.97	0.0001
Squamous Cell Carcinoma	Death (Without Prior IMD)	-	1.02	0.0001
Adenocarcinoma	Death (Without Prior IMD)	HR	0.76	0.025
Adenocarcinoma	Death (Without Prior IMD)	-	0.74	0.0001
Adenocarcinoma	Death (Without Prior IMD)	-	0.77	0.0001
