# Supplementary material for: Machine learning identifies prognosticators of intracranial metastatic disease in patients with breast or lung cancer
Source: Commun Med (Lond). 2026 Apr 23;6:364. doi: 10.1038/s43856-026-01609-3 (PMC13315275; doi:10.1038/s43856-026-01609-3)
Supplement: Supplementary file 6 — Supplementary Data 3 [file 43856_2026_1609_MOESM6_ESM.xlsx]

## Sheet: AUC_PR (Breast)
recall	1 Year	precision_1y_low	precision_1y_high	3 Year	precision_3y_low	precision_3y_high	5 Year	precision_5y_low	precision_5y_high	precision_1y_min	precision_1y_min_low	precision_1y_min_high	precision_3y_min	precision_3y_min_low	precision_3y_min_high	precision_5y_min	precision_5y_min_low	precision_5y_min_high
0	0.2	0.178	0.222	0.7	0.665	0.735	0.92	0.88	0.96	0.05	0.032	0.068	0.1	0.075	0.125	0.3	0.27	0.33
0.002	0.22	0.198	0.242	0.71	0.665	0.735	0.936	0.896	0.976	0.07	0.052	0.088	0.12	0.095	0.145	0.288	0.258	0.318
0.004	0.24	0.218	0.262	0.72	0.665	0.735	0.952	0.912	0.992	0.09	0.072	0.108	0.14	0.115	0.165	0.276	0.246	0.306
0.006	0.258	0.236	0.28	0.73	0.664	0.736	0.968	0.927	1	0.104	0.086	0.122	0.156	0.131	0.181	0.266	0.236	0.296
0.008	0.274	0.252	0.296	0.74	0.664	0.736	0.984	0.943	1	0.112	0.094	0.13	0.168	0.142	0.194	0.258	0.227	0.289
0.01	0.29	0.267	0.313	0.75	0.664	0.736	1	0.959	1	0.12	0.102	0.138	0.18	0.154	0.206	0.25	0.219	0.281
0.012	0.306	0.283	0.329	0.76	0.684	0.756	0.995	0.954	1	0.128	0.109	0.147	0.192	0.166	0.218	0.242	0.211	0.273
0.014	0.322	0.299	0.345	0.77	0.704	0.776	0.99	0.949	1	0.136	0.117	0.155	0.204	0.178	0.23	0.234	0.203	0.265
0.016	0.337	0.314	0.36	0.78	0.724	0.796	0.985	0.943	1	0.144	0.125	0.163	0.209	0.183	0.235	0.229	0.198	0.261
0.018	0.351	0.328	0.374	0.79	0.743	0.817	0.98	0.938	1	0.152	0.133	0.171	0.208	0.182	0.234	0.228	0.197	0.259
0.02	0.365	0.342	0.388	0.8	0.763	0.837	0.975	0.933	1	0.16	0.141	0.179	0.207	0.18	0.233	0.227	0.195	0.258
0.022	0.379	0.356	0.402	0.81	0.773	0.847	0.97	0.928	1	0.157	0.138	0.176	0.205	0.179	0.232	0.225	0.194	0.257
0.024	0.393	0.37	0.416	0.82	0.783	0.857	0.965	0.923	1	0.154	0.135	0.173	0.204	0.177	0.23	0.224	0.192	0.256
0.026	0.403	0.379	0.426	0.83	0.793	0.867	0.96	0.917	1	0.151	0.132	0.17	0.203	0.176	0.229	0.223	0.191	0.255
0.028	0.408	0.384	0.432	0.84	0.803	0.877	0.955	0.912	0.998	0.148	0.129	0.167	0.201	0.175	0.228	0.221	0.189	0.253
0.03	0.413	0.39	0.437	0.85	0.812	0.888	0.95	0.907	0.993	0.145	0.126	0.164	0.2	0.173	0.227	0.22	0.188	0.252
0.032	0.419	0.395	0.442	0.86	0.822	0.898	0.947	0.904	0.991	0.142	0.123	0.161	0.198	0.171	0.225	0.218	0.186	0.25
0.034	0.424	0.4	0.448	0.87	0.832	0.908	0.945	0.901	0.988	0.139	0.119	0.159	0.196	0.169	0.223	0.216	0.183	0.249
0.036	0.429	0.405	0.453	0.88	0.842	0.918	0.942	0.898	0.986	0.136	0.116	0.156	0.194	0.167	0.221	0.214	0.181	0.247
0.038	0.435	0.411	0.459	0.89	0.852	0.928	0.939	0.896	0.983	0.133	0.113	0.153	0.192	0.165	0.219	0.212	0.179	0.245
0.04	0.44	0.416	0.464	0.9	0.861	0.939	0.937	0.893	0.981	0.13	0.11	0.15	0.19	0.162	0.218	0.21	0.177	0.243
0.042	0.437	0.413	0.461	0.899	0.86	0.938	0.934	0.89	0.978	0.129	0.109	0.148	0.188	0.16	0.216	0.208	0.175	0.241
0.044	0.434	0.41	0.458	0.898	0.859	0.937	0.931	0.887	0.976	0.127	0.107	0.147	0.186	0.158	0.214	0.206	0.173	0.239
0.046	0.431	0.406	0.456	0.897	0.858	0.936	0.929	0.884	0.973	0.126	0.105	0.146	0.184	0.156	0.212	0.204	0.171	0.237
0.048	0.428	0.403	0.453	0.896	0.857	0.935	0.926	0.881	0.971	0.124	0.104	0.144	0.182	0.154	0.21	0.202	0.168	0.236
0.05	0.425	0.4	0.45	0.895	0.856	0.934	0.923	0.878	0.968	0.122	0.102	0.143	0.18	0.152	0.208	0.2	0.166	0.234
0.052	0.422	0.397	0.447	0.894	0.854	0.934	0.921	0.876	0.966	0.121	0.101	0.141	0.179	0.15	0.207	0.199	0.165	0.233
0.054	0.419	0.394	0.444	0.893	0.853	0.933	0.918	0.873	0.963	0.12	0.099	0.14	0.177	0.149	0.206	0.197	0.163	0.231
0.056	0.416	0.391	0.441	0.892	0.852	0.932	0.915	0.87	0.961	0.118	0.097	0.139	0.176	0.147	0.204	0.196	0.162	0.23
0.058	0.413	0.388	0.438	0.891	0.851	0.931	0.913	0.867	0.959	0.117	0.096	0.137	0.175	0.146	0.203	0.195	0.16	0.229
0.06	0.37	0.345	0.395	0.89	0.85	0.93	0.91	0.864	0.956	0.115	0.094	0.136	0.173	0.145	0.202	0.193	0.159	0.228
0.062	0.366	0.341	0.391	0.889	0.849	0.929	0.909	0.863	0.955	0.114	0.093	0.134	0.172	0.143	0.201	0.192	0.157	0.227
0.064	0.362	0.336	0.388	0.888	0.847	0.929	0.908	0.862	0.954	0.112	0.091	0.133	0.171	0.142	0.2	0.191	0.156	0.225
0.066	0.358	0.332	0.384	0.887	0.846	0.928	0.907	0.86	0.954	0.111	0.09	0.131	0.169	0.14	0.198	0.189	0.154	0.224
0.068	0.354	0.328	0.38	0.886	0.845	0.927	0.906	0.859	0.953	0.109	0.088	0.13	0.168	0.139	0.197	0.188	0.153	0.223
0.07	0.35	0.324	0.376	0.885	0.844	0.926	0.905	0.858	0.952	0.107	0.086	0.129	0.167	0.137	0.196	0.187	0.151	0.222
0.072	0.346	0.32	0.372	0.884	0.843	0.925	0.904	0.857	0.951	0.106	0.085	0.127	0.165	0.136	0.195	0.185	0.15	0.221
0.074	0.342	0.316	0.368	0.883	0.842	0.924	0.903	0.856	0.95	0.105	0.083	0.126	0.164	0.134	0.194	0.184	0.148	0.219
0.076	0.338	0.312	0.364	0.882	0.84	0.924	0.902	0.854	0.95	0.103	0.082	0.124	0.163	0.133	0.192	0.183	0.147	0.218
0.078	0.334	0.308	0.36	0.881	0.839	0.923	0.901	0.853	0.949	0.102	0.08	0.123	0.161	0.131	0.191	0.181	0.145	0.217
0.08	0.33	0.304	0.356	0.88	0.838	0.922	0.9	0.852	0.948	0.1	0.078	0.122	0.16	0.13	0.19	0.18	0.144	0.216
0.082	0.326	0.3	0.352	0.878	0.836	0.92	0.899	0.851	0.947	0.099	0.078	0.121	0.159	0.129	0.189	0.179	0.143	0.215
0.084	0.322	0.295	0.349	0.876	0.834	0.918	0.898	0.85	0.946	0.099	0.077	0.121	0.158	0.128	0.188	0.178	0.142	0.214
0.086	0.318	0.291	0.345	0.874	0.832	0.916	0.897	0.848	0.946	0.098	0.076	0.12	0.157	0.127	0.187	0.177	0.141	0.213
0.088	0.314	0.287	0.341	0.872	0.829	0.915	0.896	0.847	0.945	0.098	0.076	0.12	0.156	0.126	0.186	0.176	0.139	0.213
0.09	0.31	0.283	0.337	0.87	0.827	0.913	0.895	0.846	0.944	0.097	0.075	0.119	0.155	0.124	0.186	0.175	0.138	0.212
0.092	0.306	0.279	0.333	0.868	0.825	0.911	0.894	0.845	0.943	0.097	0.074	0.119	0.154	0.123	0.185	0.174	0.137	0.211
0.094	0.302	0.275	0.329	0.866	0.823	0.909	0.893	0.844	0.942	0.096	0.074	0.118	0.153	0.122	0.184	0.173	0.136	0.21
0.096	0.298	0.271	0.325	0.864	0.821	0.907	0.892	0.842	0.942	0.095	0.073	0.118	0.152	0.121	0.183	0.172	0.135	0.209
0.098	0.294	0.267	0.321	0.862	0.819	0.905	0.891	0.841	0.941	0.095	0.072	0.117	0.151	0.12	0.182	0.171	0.134	0.208
0.1	0.29	0.263	0.317	0.86	0.816	0.904	0.89	0.84	0.94	0.094	0.072	0.117	0.15	0.119	0.181	0.17	0.133	0.207
0.102	0.288	0.26	0.315	0.858	0.814	0.902	0.889	0.839	0.939	0.094	0.071	0.116	0.149	0.118	0.18	0.169	0.131	0.207
0.104	0.285	0.258	0.313	0.856	0.812	0.9	0.888	0.838	0.939	0.093	0.07	0.116	0.148	0.117	0.179	0.168	0.13	0.206
0.106	0.283	0.255	0.311	0.854	0.81	0.898	0.888	0.837	0.938	0.092	0.07	0.115	0.147	0.115	0.179	0.167	0.129	0.205
0.108	0.28	0.253	0.308	0.852	0.808	0.896	0.887	0.836	0.937	0.092	0.069	0.115	0.146	0.114	0.178	0.166	0.128	0.204
0.11	0.278	0.25	0.306	0.85	0.806	0.894	0.886	0.835	0.937	0.091	0.068	0.114	0.145	0.113	0.177	0.165	0.127	0.203
0.112	0.276	0.248	0.304	0.848	0.803	0.893	0.885	0.834	0.936	0.091	0.068	0.114	0.144	0.112	0.176	0.164	0.126	0.202
0.114	0.273	0.245	0.301	0.846	0.801	0.891	0.884	0.833	0.936	0.09	0.067	0.113	0.143	0.111	0.175	0.163	0.125	0.201
0.116	0.271	0.243	0.299	0.844	0.799	0.889	0.884	0.832	0.935	0.09	0.066	0.113	0.142	0.11	0.174	0.162	0.123	0.201
0.118	0.268	0.24	0.297	0.842	0.797	0.887	0.883	0.831	0.934	0.089	0.066	0.112	0.141	0.109	0.173	0.161	0.122	0.2
0.12	0.266	0.238	0.294	0.84	0.795	0.885	0.882	0.83	0.934	0.088	0.065	0.112	0.14	0.108	0.172	0.16	0.121	0.199
0.122	0.264	0.235	0.292	0.838	0.793	0.883	0.881	0.829	0.933	0.088	0.064	0.111	0.14	0.107	0.172	0.16	0.121	0.198
0.124	0.261	0.233	0.29	0.836	0.79	0.882	0.88	0.828	0.933	0.087	0.064	0.111	0.139	0.106	0.172	0.159	0.12	0.198
0.126	0.259	0.23	0.288	0.834	0.788	0.88	0.88	0.827	0.932	0.087	0.063	0.11	0.139	0.106	0.171	0.159	0.119	0.198
0.128	0.256	0.228	0.285	0.832	0.786	0.878	0.879	0.826	0.931	0.086	0.062	0.11	0.138	0.105	0.171	0.158	0.119	0.197
0.13	0.254	0.225	0.283	0.83	0.784	0.876	0.878	0.825	0.931	0.086	0.062	0.109	0.138	0.105	0.17	0.158	0.118	0.197
0.132	0.252	0.223	0.281	0.828	0.782	0.874	0.877	0.824	0.93	0.085	0.061	0.109	0.137	0.104	0.17	0.157	0.117	0.197
0.134	0.249	0.22	0.278	0.826	0.78	0.872	0.876	0.823	0.929	0.084	0.06	0.108	0.137	0.103	0.17	0.157	0.117	0.196
0.136	0.247	0.218	0.276	0.824	0.777	0.871	0.876	0.822	0.929	0.084	0.06	0.108	0.136	0.103	0.169	0.156	0.116	0.196
0.138	0.244	0.215	0.274	0.822	0.775	0.869	0.875	0.821	0.928	0.083	0.059	0.107	0.136	0.102	0.169	0.155	0.115	0.196
0.14	0.242	0.213	0.271	0.82	0.773	0.867	0.874	0.82	0.928	0.083	0.058	0.107	0.135	0.101	0.169	0.155	0.115	0.195
0.142	0.24	0.21	0.269	0.818	0.771	0.865	0.873	0.819	0.927	0.082	0.058	0.106	0.135	0.101	0.168	0.154	0.114	0.195
0.144	0.237	0.208	0.267	0.816	0.769	0.863	0.872	0.818	0.926	0.081	0.057	0.106	0.134	0.1	0.168	0.154	0.114	0.194
0.146	0.235	0.205	0.265	0.814	0.767	0.861	0.872	0.817	0.926	0.081	0.056	0.105	0.134	0.1	0.167	0.153	0.113	0.194
0.148	0.232	0.203	0.262	0.812	0.764	0.86	0.871	0.816	0.925	0.08	0.056	0.105	0.133	0.099	0.167	0.153	0.112	0.194
0.15	0.23	0.2	0.26	0.81	0.762	0.858	0.87	0.815	0.925	0.08	0.055	0.105	0.133	0.098	0.167	0.152	0.112	0.193
0.152	0.229	0.199	0.259	0.808	0.76	0.856	0.869	0.815	0.924	0.08	0.055	0.104	0.132	0.098	0.166	0.152	0.111	0.193
0.154	0.228	0.198	0.258	0.806	0.758	0.854	0.869	0.814	0.924	0.079	0.055	0.104	0.132	0.097	0.166	0.151	0.11	0.193
0.156	0.227	0.197	0.257	0.804	0.756	0.852	0.868	0.813	0.923	0.079	0.054	0.104	0.131	0.097	0.165	0.151	0.11	0.192
0.158	0.226	0.196	0.256	0.802	0.754	0.85	0.868	0.812	0.923	0.079	0.054	0.104	0.131	0.096	0.165	0.15	0.109	0.192
0.16	0.225	0.195	0.255	0.8	0.752	0.848	0.867	0.812	0.922	0.079	0.054	0.104	0.13	0.095	0.165	0.15	0.108	0.192
0.162	0.224	0.193	0.255	0.798	0.749	0.847	0.866	0.811	0.922	0.078	0.053	0.103	0.13	0.095	0.164	0.149	0.108	0.191
0.164	0.223	0.192	0.254	0.796	0.747	0.845	0.866	0.81	0.922	0.078	0.053	0.103	0.129	0.094	0.164	0.149	0.107	0.191
0.166	0.222	0.191	0.253	0.794	0.745	0.843	0.865	0.809	0.921	0.078	0.053	0.103	0.129	0.094	0.163	0.148	0.107	0.19
0.168	0.221	0.19	0.252	0.792	0.743	0.841	0.865	0.808	0.921	0.078	0.052	0.103	0.128	0.093	0.163	0.148	0.106	0.19
0.17	0.22	0.189	0.251	0.79	0.741	0.839	0.864	0.808	0.92	0.077	0.052	0.103	0.128	0.092	0.163	0.147	0.105	0.19
0.172	0.219	0.188	0.25	0.788	0.739	0.837	0.863	0.807	0.92	0.077	0.052	0.103	0.127	0.092	0.162	0.147	0.105	0.189
0.174	0.218	0.187	0.249	0.786	0.736	0.836	0.863	0.806	0.919	0.077	0.051	0.102	0.127	0.091	0.162	0.147	0.104	0.189
0.176	0.217	0.186	0.248	0.784	0.734	0.834	0.862	0.805	0.919	0.077	0.051	0.102	0.126	0.09	0.162	0.146	0.103	0.189
0.178	0.216	0.185	0.247	0.782	0.732	0.832	0.862	0.805	0.919	0.076	0.051	0.102	0.126	0.09	0.161	0.146	0.103	0.188
0.18	0.215	0.184	0.246	0.78	0.73	0.83	0.861	0.804	0.918	0.076	0.05	0.102	0.125	0.089	0.161	0.145	0.102	0.188
0.182	0.214	0.182	0.246	0.779	0.729	0.829	0.86	0.803	0.918	0.076	0.05	0.102	0.125	0.089	0.16	0.145	0.102	0.187
0.184	0.213	0.181	0.245	0.778	0.728	0.828	0.86	0.802	0.917	0.076	0.05	0.101	0.124	0.088	0.16	0.144	0.101	0.187
0.186	0.212	0.18	0.244	0.777	0.727	0.827	0.859	0.802	0.917	0.075	0.049	0.101	0.124	0.087	0.16	0.144	0.1	0.187
0.188	0.211	0.179	0.243	0.776	0.725	0.827	0.859	0.801	0.916	0.075	0.049	0.101	0.123	0.087	0.159	0.143	0.1	0.186
0.19	0.21	0.178	0.242	0.775	0.724	0.826	0.858	0.8	0.916	0.075	0.049	0.101	0.123	0.086	0.159	0.143	0.099	0.186
0.192	0.209	0.177	0.241	0.774	0.723	0.825	0.857	0.799	0.916	0.075	0.048	0.101	0.122	0.086	0.158	0.142	0.098	0.186
0.194	0.208	0.176	0.24	0.773	0.722	0.824	0.857	0.798	0.915	0.074	0.048	0.101	0.122	0.085	0.158	0.142	0.098	0.185
0.196	0.207	0.175	0.239	0.772	0.721	0.823	0.856	0.798	0.915	0.074	0.048	0.1	0.121	0.084	0.158	0.141	0.097	0.185
0.198	0.206	0.174	0.238	0.771	0.72	0.822	0.856	0.797	0.914	0.074	0.047	0.1	0.121	0.084	0.157	0.141	0.097	0.184
0.2	0.205	0.173	0.237	0.77	0.719	0.821	0.855	0.796	0.914	0.073	0.047	0.1	0.12	0.083	0.157	0.14	0.096	0.184
0.202	0.204	0.172	0.236	0.769	0.717	0.821	0.854	0.795	0.913	0.073	0.047	0.1	0.12	0.083	0.157	0.14	0.095	0.184
0.204	0.203	0.17	0.236	0.768	0.716	0.82	0.854	0.795	0.913	0.073	0.046	0.1	0.119	0.082	0.156	0.139	0.095	0.184
0.206	0.202	0.169	0.235	0.767	0.715	0.819	0.853	0.794	0.912	0.073	0.046	0.099	0.119	0.082	0.156	0.139	0.095	0.184
0.208	0.201	0.168	0.234	0.766	0.714	0.818	0.853	0.793	0.912	0.072	0.046	0.099	0.119	0.082	0.156	0.139	0.094	0.183
0.21	0.2	0.167	0.233	0.765	0.713	0.817	0.852	0.792	0.912	0.072	0.045	0.099	0.118	0.081	0.156	0.139	0.094	0.183
0.212	0.199	0.166	0.232	0.764	0.712	0.816	0.851	0.792	0.911	0.072	0.045	0.099	0.118	0.081	0.156	0.138	0.093	0.183
0.214	0.198	0.165	0.231	0.763	0.711	0.815	0.851	0.791	0.911	0.072	0.045	0.099	0.118	0.08	0.155	0.138	0.093	0.183
0.216	0.197	0.164	0.23	0.762	0.709	0.815	0.85	0.79	0.91	0.071	0.044	0.098	0.118	0.08	0.155	0.138	0.093	0.183
0.218	0.196	0.163	0.229	0.761	0.708	0.814	0.85	0.789	0.91	0.071	0.044	0.098	0.117	0.08	0.155	0.137	0.092	0.182
0.22	0.195	0.162	0.228	0.76	0.707	0.813	0.849	0.789	0.909	0.071	0.044	0.098	0.117	0.079	0.155	0.137	0.092	0.182
0.222	0.194	0.161	0.227	0.759	0.706	0.812	0.848	0.788	0.909	0.071	0.043	0.098	0.117	0.079	0.155	0.137	0.091	0.182
0.224	0.193	0.16	0.226	0.758	0.705	0.811	0.848	0.787	0.909	0.07	0.043	0.098	0.116	0.078	0.154	0.136	0.091	0.182
0.226	0.192	0.159	0.225	0.757	0.704	0.81	0.847	0.786	0.908	0.07	0.043	0.098	0.116	0.078	0.154	0.136	0.09	0.182
0.228	0.191	0.157	0.225	0.756	0.703	0.809	0.847	0.786	0.908	0.07	0.042	0.097	0.116	0.078	0.154	0.136	0.09	0.182
0.23	0.19	0.156	0.224	0.755	0.701	0.809	0.846	0.785	0.907	0.07	0.042	0.097	0.115	0.077	0.154	0.136	0.09	0.181
0.232	0.189	0.155	0.223	0.754	0.7	0.808	0.845	0.784	0.907	0.069	0.042	0.097	0.115	0.077	0.154	0.135	0.089	0.181
0.234	0.188	0.154	0.222	0.753	0.699	0.807	0.845	0.783	0.906	0.069	0.041	0.097	0.115	0.076	0.153	0.135	0.089	0.181
0.236	0.187	0.153	0.221	0.752	0.698	0.806	0.844	0.783	0.906	0.069	0.041	0.097	0.115	0.076	0.153	0.135	0.088	0.181
0.238	0.186	0.152	0.22	0.751	0.697	0.805	0.844	0.782	0.905	0.069	0.041	0.096	0.114	0.076	0.153	0.134	0.088	0.181
0.24	0.185	0.151	0.219	0.75	0.696	0.804	0.843	0.781	0.905	0.068	0.04	0.096	0.114	0.075	0.153	0.134	0.088	0.18
0.242	0.184	0.15	0.218	0.749	0.695	0.803	0.842	0.78	0.904	0.068	0.04	0.096	0.114	0.075	0.152	0.134	0.087	0.18
0.244	0.183	0.149	0.217	0.748	0.694	0.802	0.842	0.78	0.904	0.068	0.04	0.096	0.113	0.075	0.152	0.133	0.087	0.18
0.246	0.182	0.148	0.216	0.747	0.692	0.802	0.841	0.779	0.904	0.068	0.039	0.096	0.113	0.074	0.152	0.133	0.086	0.18
0.248	0.181	0.147	0.215	0.746	0.691	0.801	0.841	0.778	0.903	0.067	0.039	0.095	0.113	0.074	0.152	0.133	0.086	0.18
0.25	0.18	0.146	0.214	0.745	0.69	0.8	0.84	0.777	0.903	0.067	0.039	0.095	0.113	0.073	0.152	0.133	0.086	0.179
0.252	0.18	0.145	0.214	0.744	0.689	0.799	0.84	0.777	0.903	0.067	0.038	0.095	0.112	0.073	0.151	0.132	0.085	0.179
0.254	0.18	0.145	0.214	0.743	0.688	0.798	0.839	0.777	0.902	0.066	0.038	0.095	0.112	0.073	0.151	0.132	0.085	0.179
0.256	0.18	0.145	0.214	0.742	0.687	0.797	0.839	0.776	0.902	0.066	0.038	0.095	0.112	0.072	0.151	0.132	0.084	0.179
0.258	0.179	0.145	0.214	0.741	0.686	0.796	0.839	0.776	0.902	0.066	0.038	0.094	0.111	0.072	0.151	0.131	0.084	0.179
0.26	0.179	0.144	0.214	0.74	0.685	0.795	0.839	0.775	0.902	0.066	0.037	0.094	0.111	0.071	0.151	0.131	0.084	0.178
0.262	0.179	0.144	0.214	0.739	0.683	0.795	0.838	0.775	0.902	0.065	0.037	0.094	0.111	0.071	0.15	0.131	0.083	0.178
0.264	0.179	0.144	0.214	0.738	0.682	0.794	0.838	0.775	0.902	0.065	0.037	0.094	0.11	0.071	0.15	0.13	0.083	0.178
0.266	0.179	0.144	0.214	0.737	0.681	0.793	0.838	0.774	0.902	0.065	0.036	0.094	0.11	0.07	0.15	0.13	0.082	0.178
0.268	0.179	0.143	0.214	0.736	0.68	0.792	0.838	0.774	0.902	0.065	0.036	0.093	0.11	0.07	0.15	0.13	0.082	0.178
0.27	0.178	0.143	0.214	0.735	0.679	0.791	0.837	0.773	0.901	0.064	0.036	0.093	0.11	0.069	0.15	0.13	0.081	0.178
0.272	0.178	0.143	0.214	0.734	0.678	0.79	0.837	0.773	0.901	0.064	0.035	0.093	0.109	0.069	0.149	0.129	0.081	0.177
0.274	0.178	0.143	0.213	0.733	0.677	0.789	0.837	0.773	0.901	0.064	0.035	0.093	0.109	0.069	0.149	0.129	0.081	0.177
0.276	0.178	0.143	0.213	0.732	0.676	0.788	0.837	0.772	0.901	0.064	0.035	0.093	0.109	0.068	0.149	0.129	0.08	0.177
0.278	0.178	0.142	0.213	0.731	0.675	0.787	0.836	0.772	0.901	0.063	0.034	0.092	0.108	0.068	0.149	0.128	0.08	0.177
0.28	0.178	0.142	0.213	0.73	0.673	0.787	0.836	0.771	0.901	0.063	0.034	0.092	0.108	0.068	0.148	0.128	0.08	0.176
0.282	0.177	0.142	0.213	0.729	0.672	0.786	0.836	0.771	0.901	0.063	0.034	0.092	0.108	0.067	0.148	0.128	0.079	0.176
0.284	0.177	0.142	0.213	0.728	0.671	0.785	0.836	0.771	0.9	0.063	0.033	0.092	0.107	0.067	0.148	0.127	0.079	0.176
0.286	0.177	0.141	0.213	0.727	0.67	0.784	0.835	0.77	0.9	0.062	0.033	0.092	0.107	0.066	0.148	0.127	0.078	0.176
0.288	0.177	0.141	0.213	0.726	0.669	0.783	0.835	0.77	0.9	0.062	0.033	0.091	0.107	0.066	0.148	0.127	0.078	0.176
0.29	0.177	0.141	0.213	0.725	0.668	0.782	0.835	0.77	0.9	0.062	0.032	0.091	0.106	0.066	0.147	0.127	0.078	0.175
0.292	0.177	0.141	0.213	0.724	0.667	0.781	0.835	0.769	0.9	0.062	0.032	0.091	0.106	0.065	0.147	0.126	0.077	0.175
0.294	0.176	0.14	0.213	0.723	0.666	0.78	0.834	0.769	0.9	0.061	0.032	0.091	0.106	0.065	0.147	0.126	0.077	0.175
0.296	0.176	0.14	0.212	0.722	0.665	0.779	0.834	0.768	0.9	0.061	0.031	0.091	0.106	0.065	0.147	0.126	0.076	0.175
0.298	0.176	0.14	0.212	0.721	0.663	0.779	0.834	0.768	0.9	0.061	0.031	0.09	0.105	0.064	0.146	0.125	0.076	0.175
0.3	0.176	0.14	0.212	0.72	0.662	0.778	0.834	0.768	0.899	0.06	0.03	0.09	0.105	0.064	0.146	0.125	0.076	0.174
0.302	0.176	0.14	0.212	0.719	0.661	0.777	0.833	0.767	0.899	0.06	0.03	0.09	0.105	0.063	0.146	0.125	0.075	0.174
0.304	0.176	0.139	0.212	0.718	0.661	0.776	0.833	0.767	0.899	0.06	0.03	0.089	0.104	0.063	0.146	0.124	0.075	0.174
0.306	0.176	0.139	0.212	0.718	0.66	0.776	0.833	0.766	0.899	0.06	0.03	0.089	0.104	0.063	0.145	0.124	0.074	0.174
0.308	0.175	0.139	0.212	0.717	0.659	0.775	0.832	0.766	0.899	0.059	0.03	0.089	0.104	0.062	0.145	0.124	0.074	0.174
0.31	0.175	0.139	0.212	0.716	0.658	0.774	0.832	0.766	0.899	0.059	0.029	0.089	0.103	0.062	0.145	0.124	0.074	0.173
0.312	0.175	0.138	0.212	0.715	0.657	0.773	0.832	0.765	0.899	0.059	0.029	0.089	0.103	0.062	0.145	0.123	0.073	0.173
0.314	0.175	0.138	0.212	0.714	0.656	0.773	0.832	0.765	0.898	0.059	0.029	0.089	0.103	0.061	0.145	0.123	0.073	0.173
0.316	0.175	0.138	0.211	0.714	0.655	0.772	0.831	0.765	0.898	0.059	0.029	0.089	0.103	0.061	0.144	0.123	0.072	0.173
0.318	0.175	0.138	0.211	0.713	0.654	0.771	0.831	0.764	0.898	0.059	0.029	0.089	0.102	0.06	0.144	0.122	0.072	0.172
0.32	0.174	0.138	0.211	0.712	0.653	0.771	0.831	0.764	0.898	0.059	0.028	0.089	0.102	0.06	0.144	0.122	0.072	0.172
0.322	0.174	0.137	0.211	0.711	0.652	0.77	0.831	0.764	0.898	0.058	0.028	0.089	0.102	0.06	0.144	0.122	0.071	0.172
0.324	0.174	0.137	0.211	0.71	0.652	0.769	0.83	0.763	0.898	0.058	0.028	0.089	0.101	0.059	0.143	0.121	0.071	0.172
0.326	0.174	0.137	0.211	0.71	0.651	0.769	0.83	0.763	0.897	0.058	0.028	0.088	0.101	0.059	0.143	0.121	0.071	0.172
0.328	0.174	0.137	0.211	0.709	0.65	0.768	0.83	0.762	0.897	0.058	0.028	0.088	0.101	0.059	0.143	0.121	0.07	0.171
0.33	0.174	0.136	0.211	0.708	0.649	0.767	0.83	0.762	0.897	0.058	0.028	0.088	0.1	0.058	0.143	0.121	0.07	0.171
0.332	0.173	0.136	0.211	0.707	0.648	0.766	0.829	0.762	0.897	0.058	0.027	0.088	0.1	0.058	0.142	0.12	0.069	0.171
0.334	0.173	0.136	0.211	0.706	0.647	0.766	0.829	0.761	0.897	0.058	0.027	0.088	0.1	0.058	0.142	0.12	0.069	0.171
0.336	0.173	0.136	0.21	0.706	0.646	0.765	0.829	0.761	0.897	0.057	0.027	0.088	0.1	0.057	0.142	0.12	0.069	0.17
0.338	0.173	0.136	0.21	0.705	0.645	0.764	0.829	0.761	0.897	0.057	0.027	0.088	0.099	0.057	0.142	0.119	0.068	0.17
0.34	0.173	0.135	0.21	0.704	0.644	0.764	0.828	0.76	0.896	0.057	0.027	0.088	0.099	0.056	0.142	0.119	0.068	0.17
0.342	0.173	0.135	0.21	0.703	0.644	0.763	0.828	0.76	0.896	0.057	0.026	0.088	0.099	0.056	0.141	0.119	0.068	0.17
0.344	0.172	0.135	0.21	0.702	0.643	0.762	0.828	0.76	0.896	0.057	0.026	0.088	0.098	0.056	0.141	0.118	0.067	0.17
0.346	0.172	0.135	0.21	0.702	0.642	0.761	0.828	0.759	0.896	0.057	0.026	0.088	0.098	0.055	0.141	0.118	0.067	0.169
0.348	0.172	0.135	0.21	0.701	0.641	0.761	0.827	0.759	0.896	0.057	0.026	0.087	0.098	0.055	0.141	0.118	0.066	0.169
0.35	0.172	0.134	0.21	0.7	0.64	0.76	0.827	0.758	0.896	0.056	0.026	0.087	0.098	0.055	0.14	0.118	0.066	0.169
0.352	0.172	0.134	0.21	0.699	0.639	0.759	0.827	0.758	0.895	0.056	0.025	0.087	0.097	0.054	0.14	0.117	0.066	0.169
0.354	0.172	0.134	0.209	0.698	0.638	0.759	0.826	0.758	0.895	0.056	0.025	0.087	0.097	0.054	0.14	0.117	0.065	0.168
0.356	0.172	0.134	0.209	0.698	0.637	0.758	0.826	0.757	0.895	0.056	0.025	0.087	0.097	0.054	0.14	0.117	0.065	0.168
0.358	0.171	0.133	0.209	0.697	0.637	0.757	0.826	0.757	0.895	0.056	0.025	0.087	0.096	0.053	0.139	0.116	0.065	0.168
0.36	0.171	0.133	0.209	0.696	0.636	0.756	0.826	0.757	0.895	0.056	0.025	0.087	0.096	0.053	0.139	0.116	0.064	0.168
0.362	0.171	0.133	0.209	0.695	0.635	0.756	0.825	0.756	0.894	0.056	0.025	0.087	0.096	0.053	0.139	0.116	0.064	0.167
0.364	0.171	0.133	0.209	0.694	0.634	0.755	0.825	0.756	0.894	0.056	0.024	0.087	0.095	0.052	0.139	0.115	0.064	0.167
0.366	0.171	0.133	0.209	0.694	0.633	0.754	0.825	0.756	0.894	0.055	0.024	0.087	0.095	0.052	0.138	0.115	0.063	0.167
0.368	0.171	0.132	0.209	0.693	0.632	0.753	0.825	0.755	0.894	0.055	0.024	0.086	0.095	0.051	0.138	0.115	0.063	0.167
0.37	0.17	0.132	0.209	0.692	0.631	0.753	0.824	0.755	0.894	0.055	0.024	0.086	0.095	0.051	0.138	0.115	0.062	0.167
0.372	0.17	0.132	0.208	0.691	0.63	0.752	0.824	0.755	0.894	0.055	0.024	0.086	0.094	0.051	0.138	0.114	0.062	0.166
0.374	0.17	0.132	0.208	0.69	0.63	0.751	0.824	0.754	0.893	0.055	0.024	0.086	0.094	0.05	0.137	0.114	0.062	0.166
0.376	0.17	0.132	0.208	0.69	0.629	0.751	0.824	0.754	0.893	0.055	0.023	0.086	0.094	0.05	0.137	0.114	0.061	0.166
0.378	0.17	0.131	0.208	0.689	0.628	0.75	0.823	0.754	0.893	0.055	0.023	0.086	0.093	0.05	0.137	0.113	0.061	0.166
0.38	0.17	0.131	0.208	0.688	0.627	0.749	0.823	0.753	0.893	0.054	0.023	0.086	0.093	0.049	0.137	0.113	0.061	0.165
0.382	0.169	0.131	0.208	0.687	0.626	0.748	0.823	0.753	0.893	0.054	0.023	0.086	0.093	0.049	0.136	0.113	0.06	0.165
0.384	0.169	0.131	0.208	0.686	0.625	0.748	0.823	0.753	0.892	0.054	0.023	0.086	0.092	0.049	0.136	0.112	0.06	0.165
0.386	0.169	0.131	0.208	0.686	0.624	0.747	0.822	0.752	0.892	0.054	0.022	0.085	0.092	0.048	0.136	0.112	0.06	0.165
0.388	0.169	0.13	0.207	0.685	0.624	0.746	0.822	0.752	0.892	0.054	0.022	0.085	0.092	0.048	0.136	0.112	0.059	0.164
0.39	0.169	0.13	0.207	0.684	0.623	0.745	0.822	0.752	0.892	0.054	0.022	0.085	0.091	0.048	0.135	0.112	0.059	0.164
0.392	0.169	0.13	0.207	0.683	0.622	0.745	0.822	0.751	0.892	0.054	0.022	0.085	0.091	0.047	0.135	0.111	0.059	0.164
0.394	0.168	0.13	0.207	0.682	0.621	0.744	0.821	0.751	0.892	0.053	0.022	0.085	0.091	0.047	0.135	0.111	0.058	0.164
0.396	0.168	0.13	0.207	0.682	0.62	0.743	0.821	0.751	0.891	0.053	0.022	0.085	0.091	0.047	0.135	0.111	0.058	0.163
0.398	0.168	0.129	0.207	0.681	0.619	0.742	0.821	0.75	0.891	0.053	0.021	0.085	0.09	0.046	0.134	0.11	0.058	0.163
0.4	0.168	0.129	0.207	0.68	0.618	0.742	0.82	0.75	0.89	0.053	0.021	0.085	0.09	0.046	0.134	0.11	0.057	0.163
0.402	0.168	0.129	0.207	0.679	0.618	0.741	0.82	0.749	0.89	0.053	0.021	0.085	0.09	0.046	0.134	0.11	0.057	0.163
0.404	0.168	0.129	0.206	0.678	0.617	0.74	0.82	0.749	0.89	0.053	0.021	0.084	0.09	0.045	0.134	0.11	0.057	0.162
0.406	0.168	0.129	0.206	0.678	0.616	0.739	0.819	0.749	0.89	0.053	0.021	0.084	0.089	0.045	0.133	0.109	0.056	0.162
0.408	0.167	0.128	0.206	0.677	0.615	0.739	0.819	0.749	0.89	0.052	0.021	0.084	0.089	0.045	0.133	0.109	0.056	0.162
0.41	0.167	0.128	0.206	0.676	0.614	0.738	0.819	0.748	0.89	0.052	0.02	0.084	0.089	0.045	0.133	0.109	0.056	0.162
0.412	0.167	0.128	0.206	0.675	0.613	0.737	0.819	0.748	0.89	0.052	0.02	0.084	0.089	0.044	0.133	0.109	0.055	0.162
0.414	0.167	0.128	0.206	0.674	0.612	0.736	0.819	0.748	0.889	0.052	0.02	0.084	0.088	0.044	0.133	0.108	0.055	0.161
0.416	0.167	0.128	0.206	0.674	0.612	0.736	0.818	0.748	0.889	0.052	0.02	0.084	0.088	0.044	0.132	0.108	0.055	0.161
0.418	0.167	0.128	0.206	0.673	0.611	0.735	0.818	0.747	0.889	0.052	0.02	0.084	0.088	0.043	0.132	0.108	0.055	0.161
0.42	0.166	0.127	0.205	0.672	0.61	0.734	0.818	0.747	0.889	0.052	0.02	0.084	0.088	0.043	0.132	0.108	0.054	0.161
0.422	0.166	0.127	0.205	0.671	0.609	0.733	0.818	0.747	0.889	0.051	0.019	0.083	0.087	0.043	0.132	0.107	0.054	0.161
0.424	0.166	0.127	0.205	0.67	0.608	0.733	0.818	0.747	0.889	0.051	0.019	0.083	0.087	0.043	0.132	0.107	0.054	0.16
0.426	0.166	0.127	0.205	0.67	0.607	0.732	0.817	0.746	0.889	0.051	0.019	0.083	0.087	0.042	0.131	0.107	0.054	0.16
0.428	0.166	0.127	0.205	0.669	0.607	0.731	0.817	0.746	0.888	0.051	0.019	0.083	0.087	0.042	0.131	0.107	0.053	0.16
0.43	0.166	0.126	0.205	0.668	0.606	0.73	0.817	0.746	0.888	0.051	0.019	0.083	0.086	0.042	0.131	0.106	0.053	0.16
0.432	0.165	0.126	0.205	0.667	0.605	0.73	0.817	0.746	0.888	0.051	0.019	0.083	0.086	0.042	0.131	0.106	0.053	0.16
0.434	0.165	0.126	0.205	0.666	0.604	0.729	0.817	0.745	0.888	0.051	0.019	0.083	0.086	0.041	0.13	0.106	0.052	0.159
0.436	0.165	0.126	0.204	0.666	0.603	0.728	0.816	0.745	0.888	0.05	0.018	0.083	0.086	0.041	0.13	0.106	0.052	0.159
0.438	0.165	0.126	0.204	0.665	0.602	0.727	0.816	0.745	0.888	0.05	0.018	0.082	0.085	0.041	0.13	0.105	0.052	0.159
0.44	0.165	0.126	0.204	0.664	0.601	0.727	0.816	0.745	0.887	0.05	0.018	0.082	0.085	0.041	0.13	0.105	0.052	0.159
0.442	0.165	0.125	0.204	0.663	0.601	0.726	0.816	0.744	0.887	0.05	0.018	0.082	0.085	0.04	0.13	0.105	0.051	0.159
0.444	0.164	0.125	0.204	0.662	0.6	0.725	0.816	0.744	0.887	0.05	0.018	0.082	0.085	0.04	0.129	0.105	0.051	0.158
0.446	0.164	0.125	0.204	0.662	0.599	0.724	0.815	0.744	0.887	0.05	0.018	0.082	0.084	0.04	0.129	0.104	0.051	0.158
0.448	0.164	0.125	0.204	0.661	0.598	0.723	0.815	0.744	0.887	0.05	0.017	0.082	0.084	0.04	0.129	0.104	0.051	0.158
0.45	0.164	0.125	0.203	0.66	0.597	0.723	0.815	0.743	0.887	0.049	0.017	0.082	0.084	0.039	0.129	0.104	0.05	0.158
0.452	0.164	0.124	0.203	0.66	0.597	0.722	0.815	0.743	0.886	0.049	0.017	0.082	0.084	0.039	0.129	0.104	0.05	0.157
0.454	0.164	0.124	0.203	0.659	0.596	0.722	0.815	0.743	0.886	0.049	0.017	0.081	0.084	0.039	0.128	0.104	0.05	0.157
0.456	0.164	0.124	0.203	0.659	0.596	0.722	0.814	0.743	0.886	0.049	0.017	0.081	0.083	0.038	0.128	0.103	0.05	0.157
0.458	0.163	0.124	0.203	0.658	0.596	0.721	0.814	0.742	0.886	0.049	0.017	0.081	0.083	0.038	0.128	0.103	0.049	0.157
0.46	0.163	0.124	0.203	0.658	0.595	0.721	0.814	0.742	0.886	0.049	0.017	0.081	0.083	0.038	0.128	0.103	0.049	0.157
0.462	0.163	0.124	0.203	0.658	0.595	0.72	0.814	0.742	0.886	0.049	0.016	0.081	0.083	0.038	0.127	0.103	0.049	0.156
0.464	0.163	0.123	0.202	0.657	0.594	0.72	0.814	0.742	0.885	0.049	0.016	0.081	0.082	0.037	0.127	0.102	0.048	0.156
0.466	0.163	0.123	0.202	0.657	0.594	0.72	0.813	0.742	0.885	0.048	0.016	0.081	0.082	0.037	0.127	0.102	0.048	0.156
0.468	0.163	0.123	0.202	0.656	0.594	0.719	0.813	0.741	0.885	0.048	0.016	0.081	0.082	0.037	0.127	0.102	0.048	0.156
0.47	0.162	0.123	0.202	0.656	0.593	0.719	0.813	0.741	0.885	0.048	0.016	0.08	0.082	0.037	0.127	0.102	0.048	0.155
0.472	0.162	0.123	0.202	0.656	0.593	0.718	0.813	0.741	0.885	0.048	0.016	0.08	0.081	0.036	0.126	0.101	0.047	0.155
0.474	0.162	0.123	0.202	0.655	0.592	0.718	0.813	0.741	0.884	0.048	0.015	0.08	0.081	0.036	0.126	0.101	0.047	0.155
0.476	0.162	0.122	0.201	0.655	0.592	0.718	0.812	0.74	0.884	0.048	0.015	0.08	0.081	0.036	0.126	0.101	0.047	0.155
0.478	0.162	0.122	0.201	0.654	0.591	0.717	0.812	0.74	0.884	0.048	0.015	0.08	0.081	0.036	0.126	0.101	0.047	0.155
0.48	0.162	0.122	0.201	0.654	0.591	0.717	0.812	0.74	0.884	0.047	0.015	0.08	0.08	0.035	0.125	0.1	0.046	0.154
0.482	0.161	0.122	0.201	0.654	0.591	0.717	0.812	0.74	0.884	0.047	0.015	0.08	0.08	0.035	0.125	0.1	0.046	0.154
0.484	0.161	0.122	0.201	0.653	0.59	0.716	0.812	0.74	0.884	0.047	0.015	0.08	0.08	0.035	0.125	0.1	0.046	0.154
0.486	0.161	0.122	0.201	0.653	0.59	0.716	0.811	0.739	0.883	0.047	0.015	0.079	0.08	0.035	0.125	0.1	0.046	0.154
0.488	0.161	0.121	0.201	0.652	0.589	0.715	0.811	0.739	0.883	0.047	0.014	0.079	0.079	0.034	0.124	0.099	0.045	0.153
0.49	0.161	0.121	0.2	0.652	0.589	0.715	0.811	0.739	0.883	0.047	0.014	0.079	0.079	0.034	0.124	0.099	0.045	0.153
0.492	0.161	0.121	0.2	0.652	0.589	0.715	0.811	0.739	0.883	0.047	0.014	0.079	0.079	0.034	0.124	0.099	0.045	0.153
0.494	0.16	0.121	0.2	0.651	0.588	0.714	0.811	0.739	0.883	0.046	0.014	0.079	0.079	0.034	0.124	0.099	0.045	0.153
0.496	0.16	0.121	0.2	0.651	0.588	0.714	0.81	0.738	0.882	0.046	0.014	0.079	0.078	0.033	0.123	0.098	0.044	0.152
0.498	0.16	0.121	0.2	0.65	0.587	0.713	0.81	0.738	0.882	0.046	0.014	0.079	0.078	0.033	0.123	0.098	0.044	0.152
0.5	0.16	0.12	0.2	0.65	0.587	0.713	0.81	0.738	0.882	0.046	0.014	0.078	0.078	0.033	0.123	0.098	0.044	0.152
0.502	0.16	0.12	0.199	0.65	0.587	0.713	0.81	0.738	0.882	0.046	0.013	0.078	0.078	0.033	0.123	0.098	0.044	0.152
0.504	0.159	0.12	0.199	0.649	0.586	0.712	0.809	0.737	0.881	0.046	0.013	0.078	0.078	0.033	0.123	0.098	0.044	0.152
0.506	0.159	0.12	0.199	0.649	0.586	0.712	0.809	0.737	0.881	0.046	0.013	0.078	0.077	0.032	0.122	0.097	0.043	0.151
0.508	0.159	0.119	0.198	0.648	0.585	0.711	0.808	0.736	0.88	0.045	0.013	0.078	0.077	0.032	0.122	0.097	0.043	0.151
0.51	0.159	0.119	0.198	0.648	0.585	0.711	0.808	0.736	0.88	0.045	0.013	0.078	0.077	0.032	0.122	0.097	0.043	0.151
0.512	0.158	0.119	0.198	0.648	0.585	0.711	0.808	0.736	0.88	0.045	0.013	0.078	0.077	0.032	0.122	0.097	0.043	0.151
0.514	0.158	0.118	0.197	0.647	0.584	0.71	0.807	0.735	0.879	0.045	0.013	0.077	0.076	0.031	0.121	0.096	0.042	0.15
0.516	0.158	0.118	0.197	0.647	0.584	0.71	0.807	0.735	0.879	0.045	0.012	0.077	0.076	0.031	0.121	0.096	0.042	0.15
0.518	0.157	0.118	0.197	0.646	0.583	0.709	0.806	0.734	0.878	0.045	0.012	0.077	0.076	0.031	0.121	0.096	0.042	0.15
0.52	0.157	0.117	0.197	0.646	0.583	0.709	0.806	0.734	0.878	0.045	0.012	0.077	0.076	0.031	0.121	0.096	0.042	0.15
0.522	0.157	0.117	0.196	0.646	0.583	0.709	0.806	0.734	0.878	0.044	0.012	0.077	0.075	0.03	0.12	0.095	0.041	0.149
0.524	0.156	0.117	0.196	0.645	0.582	0.708	0.805	0.733	0.877	0.044	0.012	0.077	0.075	0.03	0.12	0.095	0.041	0.149
0.526	0.156	0.117	0.196	0.645	0.582	0.708	0.805	0.733	0.877	0.044	0.012	0.077	0.075	0.03	0.12	0.095	0.041	0.149
0.528	0.156	0.116	0.195	0.644	0.582	0.707	0.804	0.733	0.876	0.044	0.012	0.076	0.075	0.03	0.12	0.095	0.041	0.149
0.53	0.155	0.116	0.195	0.644	0.581	0.707	0.804	0.732	0.876	0.044	0.012	0.076	0.074	0.029	0.119	0.094	0.041	0.148
0.532	0.155	0.116	0.195	0.644	0.581	0.706	0.804	0.732	0.875	0.044	0.011	0.076	0.074	0.029	0.119	0.094	0.04	0.148
0.534	0.155	0.115	0.194	0.643	0.58	0.706	0.803	0.731	0.875	0.044	0.011	0.076	0.074	0.029	0.119	0.094	0.04	0.148
0.536	0.155	0.115	0.194	0.643	0.58	0.706	0.803	0.731	0.875	0.043	0.011	0.076	0.074	0.029	0.119	0.094	0.04	0.148
0.538	0.154	0.115	0.194	0.642	0.58	0.705	0.802	0.731	0.874	0.043	0.011	0.076	0.073	0.029	0.118	0.093	0.04	0.147
0.54	0.154	0.115	0.193	0.642	0.579	0.705	0.802	0.73	0.874	0.043	0.011	0.075	0.073	0.028	0.118	0.093	0.039	0.147
0.542	0.154	0.114	0.193	0.642	0.579	0.704	0.802	0.73	0.873	0.043	0.011	0.075	0.073	0.028	0.118	0.093	0.039	0.147
0.544	0.153	0.114	0.193	0.641	0.578	0.704	0.801	0.73	0.873	0.043	0.011	0.075	0.073	0.028	0.118	0.093	0.039	0.146
0.546	0.153	0.114	0.193	0.641	0.578	0.704	0.801	0.729	0.872	0.043	0.011	0.075	0.072	0.028	0.117	0.092	0.039	0.146
0.548	0.153	0.113	0.192	0.64	0.578	0.703	0.8	0.729	0.872	0.043	0.01	0.075	0.072	0.027	0.117	0.092	0.039	0.146
0.55	0.152	0.113	0.192	0.64	0.577	0.703	0.8	0.728	0.872	0.042	0.01	0.075	0.072	0.027	0.117	0.092	0.038	0.146
0.552	0.152	0.113	0.192	0.639	0.577	0.702	0.8	0.728	0.871	0.042	0.01	0.075	0.072	0.027	0.116	0.092	0.038	0.145
0.554	0.152	0.113	0.191	0.639	0.576	0.701	0.799	0.728	0.871	0.042	0.01	0.074	0.072	0.027	0.116	0.092	0.038	0.145
0.556	0.152	0.112	0.191	0.638	0.576	0.701	0.799	0.727	0.87	0.042	0.01	0.074	0.071	0.027	0.116	0.091	0.038	0.145
0.558	0.151	0.112	0.191	0.638	0.575	0.7	0.798	0.727	0.87	0.042	0.01	0.074	0.071	0.026	0.116	0.091	0.037	0.145
0.56	0.151	0.112	0.19	0.637	0.574	0.7	0.798	0.727	0.869	0.042	0.01	0.074	0.071	0.026	0.115	0.091	0.037	0.144
0.562	0.151	0.111	0.19	0.636	0.574	0.699	0.798	0.726	0.869	0.042	0.01	0.074	0.071	0.026	0.115	0.091	0.037	0.144
0.564	0.15	0.111	0.19	0.636	0.573	0.698	0.797	0.726	0.869	0.042	0.009	0.074	0.07	0.026	0.115	0.09	0.037	0.144
0.566	0.15	0.111	0.189	0.635	0.573	0.698	0.797	0.725	0.868	0.041	0.009	0.073	0.07	0.026	0.115	0.09	0.037	0.144
0.568	0.15	0.111	0.189	0.635	0.572	0.697	0.796	0.725	0.868	0.041	0.009	0.073	0.07	0.025	0.114	0.09	0.036	0.143
0.57	0.15	0.11	0.189	0.634	0.572	0.696	0.796	0.725	0.867	0.041	0.009	0.073	0.07	0.025	0.114	0.09	0.036	0.143
0.572	0.149	0.11	0.188	0.633	0.571	0.696	0.796	0.724	0.867	0.041	0.009	0.073	0.069	0.025	0.114	0.089	0.036	0.143
0.574	0.149	0.11	0.188	0.633	0.571	0.695	0.795	0.724	0.866	0.041	0.009	0.073	0.069	0.025	0.114	0.089	0.036	0.142
0.576	0.149	0.109	0.188	0.632	0.57	0.694	0.795	0.724	0.866	0.041	0.009	0.073	0.069	0.024	0.113	0.089	0.036	0.142
0.578	0.148	0.109	0.187	0.632	0.569	0.694	0.794	0.723	0.865	0.041	0.009	0.073	0.069	0.024	0.113	0.089	0.035	0.142
0.58	0.148	0.109	0.187	0.631	0.569	0.693	0.794	0.723	0.865	0.04	0.008	0.072	0.068	0.024	0.113	0.088	0.035	0.142
0.582	0.148	0.109	0.187	0.63	0.568	0.692	0.794	0.723	0.865	0.04	0.008	0.072	0.068	0.024	0.113	0.088	0.035	0.141
0.584	0.147	0.108	0.186	0.63	0.568	0.692	0.793	0.722	0.864	0.04	0.008	0.072	0.068	0.024	0.112	0.088	0.035	0.141
0.586	0.147	0.108	0.186	0.629	0.567	0.691	0.793	0.722	0.864	0.04	0.008	0.072	0.068	0.023	0.112	0.088	0.035	0.141
0.588	0.147	0.108	0.186	0.629	0.567	0.691	0.792	0.722	0.863	0.04	0.008	0.072	0.067	0.023	0.112	0.087	0.034	0.141
0.59	0.147	0.108	0.185	0.628	0.566	0.69	0.792	0.721	0.863	0.04	0.008	0.072	0.067	0.023	0.111	0.087	0.034	0.14
0.592	0.146	0.107	0.185	0.627	0.566	0.689	0.792	0.721	0.862	0.04	0.008	0.071	0.067	0.023	0.111	0.087	0.034	0.14
0.594	0.146	0.107	0.185	0.627	0.565	0.689	0.791	0.721	0.862	0.039	0.008	0.071	0.067	0.023	0.111	0.087	0.034	0.14
0.596	0.146	0.107	0.184	0.626	0.564	0.688	0.791	0.72	0.861	0.039	0.008	0.071	0.066	0.022	0.111	0.086	0.034	0.139
0.598	0.145	0.107	0.184	0.626	0.564	0.687	0.79	0.72	0.861	0.039	0.007	0.071	0.066	0.022	0.11	0.086	0.033	0.139
0.6	0.145	0.106	0.184	0.625	0.563	0.687	0.79	0.72	0.86	0.04	0.008	0.072	0.066	0.022	0.11	0.086	0.033	0.139
0.602	0.145	0.106	0.183	0.624	0.563	0.686	0.789	0.719	0.859	0.04	0.008	0.072	0.066	0.022	0.11	0.086	0.033	0.139
0.604	0.144	0.106	0.183	0.624	0.562	0.685	0.788	0.718	0.858	0.04	0.008	0.071	0.066	0.022	0.109	0.086	0.033	0.138
0.606	0.144	0.105	0.183	0.623	0.562	0.685	0.787	0.717	0.857	0.04	0.008	0.071	0.065	0.021	0.109	0.085	0.033	0.138
0.608	0.144	0.105	0.182	0.623	0.561	0.684	0.786	0.716	0.856	0.039	0.008	0.071	0.065	0.021	0.109	0.085	0.032	0.138
0.61	0.144	0.105	0.182	0.622	0.561	0.683	0.785	0.715	0.855	0.039	0.008	0.071	0.065	0.021	0.109	0.085	0.032	0.137
0.612	0.143	0.105	0.182	0.621	0.56	0.683	0.784	0.714	0.854	0.039	0.008	0.071	0.065	0.021	0.108	0.085	0.032	0.137
0.614	0.143	0.104	0.181	0.621	0.56	0.682	0.783	0.713	0.853	0.039	0.007	0.07	0.064	0.021	0.108	0.084	0.032	0.137
0.616	0.143	0.104	0.181	0.62	0.559	0.681	0.782	0.712	0.852	0.039	0.007	0.07	0.064	0.02	0.108	0.084	0.032	0.137
0.618	0.142	0.104	0.181	0.62	0.559	0.681	0.781	0.711	0.851	0.039	0.007	0.07	0.064	0.02	0.107	0.084	0.031	0.136
0.62	0.142	0.104	0.18	0.619	0.558	0.68	0.78	0.71	0.85	0.038	0.007	0.07	0.064	0.02	0.107	0.084	0.031	0.136
0.622	0.142	0.103	0.18	0.618	0.557	0.679	0.779	0.709	0.849	0.038	0.007	0.07	0.063	0.02	0.107	0.083	0.031	0.136
0.624	0.141	0.103	0.18	0.618	0.557	0.679	0.778	0.708	0.848	0.038	0.007	0.069	0.063	0.02	0.107	0.083	0.031	0.135
0.626	0.141	0.103	0.179	0.617	0.556	0.678	0.777	0.707	0.847	0.038	0.007	0.069	0.063	0.019	0.106	0.083	0.031	0.135
0.628	0.141	0.103	0.179	0.617	0.556	0.677	0.776	0.707	0.845	0.038	0.007	0.069	0.063	0.019	0.106	0.083	0.031	0.135
0.63	0.141	0.102	0.179	0.616	0.555	0.677	0.775	0.706	0.844	0.038	0.006	0.069	0.062	0.019	0.106	0.082	0.03	0.134
0.632	0.14	0.102	0.178	0.615	0.555	0.676	0.774	0.705	0.843	0.037	0.006	0.069	0.062	0.019	0.105	0.082	0.03	0.134
0.634	0.14	0.102	0.178	0.615	0.554	0.675	0.773	0.704	0.842	0.037	0.006	0.068	0.062	0.019	0.105	0.082	0.03	0.134
0.636	0.14	0.102	0.178	0.614	0.554	0.675	0.772	0.703	0.841	0.037	0.006	0.068	0.062	0.018	0.105	0.082	0.03	0.134
0.638	0.139	0.101	0.177	0.614	0.553	0.674	0.771	0.702	0.84	0.037	0.006	0.068	0.061	0.018	0.105	0.081	0.03	0.133
0.64	0.139	0.101	0.177	0.613	0.553	0.673	0.77	0.701	0.839	0.037	0.006	0.068	0.061	0.018	0.104	0.081	0.029	0.133
0.642	0.139	0.101	0.177	0.612	0.552	0.673	0.769	0.7	0.838	0.037	0.006	0.068	0.061	0.018	0.104	0.081	0.029	0.133
0.644	0.138	0.101	0.176	0.612	0.552	0.672	0.768	0.699	0.837	0.036	0.006	0.067	0.061	0.018	0.104	0.081	0.029	0.132
0.646	0.138	0.1	0.176	0.611	0.551	0.671	0.767	0.698	0.836	0.036	0.005	0.067	0.06	0.018	0.103	0.08	0.029	0.132
0.648	0.138	0.1	0.176	0.611	0.551	0.671	0.766	0.697	0.835	0.036	0.005	0.067	0.06	0.017	0.103	0.08	0.029	0.132
0.65	0.138	0.1	0.175	0.61	0.55	0.67	0.765	0.696	0.834	0.036	0.005	0.067	0.06	0.017	0.103	0.08	0.029	0.131
0.652	0.137	0.1	0.175	0.608	0.548	0.667	0.764	0.696	0.832	0.036	0.005	0.067	0.06	0.017	0.103	0.08	0.028	0.131
0.654	0.137	0.099	0.174	0.605	0.545	0.665	0.763	0.695	0.831	0.036	0.005	0.066	0.06	0.017	0.102	0.08	0.028	0.131
0.656	0.137	0.099	0.174	0.603	0.543	0.663	0.762	0.694	0.83	0.036	0.005	0.066	0.059	0.017	0.102	0.079	0.028	0.131
0.658	0.136	0.099	0.174	0.6	0.541	0.66	0.761	0.693	0.829	0.035	0.005	0.066	0.059	0.017	0.102	0.079	0.028	0.13
0.66	0.136	0.099	0.173	0.598	0.538	0.658	0.76	0.692	0.828	0.035	0.005	0.066	0.059	0.016	0.102	0.079	0.028	0.13
0.662	0.136	0.098	0.173	0.596	0.536	0.655	0.759	0.691	0.827	0.035	0.005	0.066	0.059	0.016	0.101	0.079	0.028	0.13
0.664	0.135	0.098	0.173	0.593	0.534	0.653	0.758	0.69	0.826	0.035	0.005	0.065	0.059	0.016	0.101	0.079	0.028	0.129
0.666	0.135	0.098	0.172	0.591	0.532	0.65	0.757	0.689	0.825	0.035	0.005	0.065	0.058	0.016	0.101	0.078	0.028	0.129
0.668	0.135	0.098	0.172	0.588	0.529	0.648	0.756	0.688	0.824	0.035	0.005	0.065	0.058	0.016	0.1	0.078	0.027	0.129
0.67	0.135	0.097	0.172	0.586	0.527	0.645	0.755	0.687	0.823	0.034	0.005	0.065	0.058	0.016	0.1	0.078	0.027	0.129
0.672	0.134	0.097	0.171	0.584	0.525	0.643	0.754	0.687	0.821	0.034	0.005	0.065	0.058	0.016	0.1	0.078	0.027	0.128
0.674	0.134	0.097	0.171	0.581	0.522	0.64	0.753	0.686	0.82	0.034	0.005	0.064	0.058	0.016	0.1	0.078	0.027	0.128
0.676	0.134	0.097	0.171	0.579	0.52	0.638	0.752	0.685	0.819	0.034	0.005	0.064	0.057	0.015	0.099	0.077	0.027	0.128
0.678	0.133	0.096	0.17	0.576	0.518	0.635	0.751	0.684	0.818	0.034	0.005	0.064	0.057	0.015	0.099	0.077	0.027	0.128
0.68	0.133	0.096	0.17	0.574	0.515	0.633	0.75	0.683	0.817	0.034	0.005	0.064	0.057	0.015	0.099	0.077	0.027	0.127
0.682	0.133	0.096	0.17	0.572	0.513	0.63	0.746	0.679	0.813	0.033	0.005	0.064	0.057	0.015	0.099	0.077	0.027	0.127
0.684	0.132	0.096	0.169	0.569	0.511	0.628	0.742	0.675	0.809	0.033	0.005	0.063	0.057	0.015	0.098	0.077	0.026	0.127
0.686	0.132	0.095	0.169	0.567	0.508	0.625	0.738	0.671	0.805	0.033	0.005	0.063	0.056	0.015	0.098	0.076	0.026	0.126
0.688	0.132	0.095	0.168	0.564	0.506	0.623	0.734	0.667	0.801	0.033	0.005	0.063	0.056	0.015	0.098	0.076	0.026	0.126
0.69	0.132	0.095	0.168	0.562	0.504	0.62	0.73	0.664	0.796	0.033	0.005	0.063	0.056	0.014	0.098	0.076	0.026	0.126
0.692	0.131	0.095	0.168	0.56	0.502	0.618	0.726	0.66	0.792	0.033	0.005	0.062	0.056	0.014	0.097	0.076	0.026	0.126
0.694	0.131	0.094	0.167	0.557	0.499	0.615	0.722	0.656	0.788	0.032	0.005	0.062	0.056	0.014	0.097	0.076	0.026	0.125
0.696	0.131	0.094	0.167	0.555	0.497	0.613	0.718	0.652	0.784	0.032	0.005	0.062	0.055	0.014	0.097	0.075	0.026	0.125
0.698	0.13	0.094	0.167	0.552	0.495	0.61	0.714	0.648	0.78	0.032	0.005	0.062	0.055	0.014	0.096	0.075	0.026	0.125
0.7	0.13	0.094	0.166	0.55	0.492	0.608	0.71	0.644	0.776	0.032	0.005	0.062	0.055	0.014	0.096	0.075	0.026	0.124
0.702	0.129	0.093	0.166	0.548	0.49	0.605	0.706	0.64	0.772	0.032	0.005	0.061	0.055	0.014	0.096	0.075	0.025	0.124
0.704	0.129	0.093	0.165	0.545	0.488	0.603	0.702	0.636	0.768	0.032	0.005	0.061	0.055	0.014	0.096	0.075	0.025	0.124
0.706	0.128	0.092	0.164	0.543	0.485	0.6	0.698	0.632	0.764	0.032	0.005	0.061	0.054	0.013	0.095	0.074	0.025	0.124
0.708	0.128	0.092	0.164	0.54	0.483	0.598	0.694	0.629	0.759	0.031	0.005	0.061	0.054	0.013	0.095	0.074	0.025	0.123
0.71	0.127	0.091	0.163	0.538	0.481	0.595	0.69	0.625	0.755	0.031	0.005	0.061	0.054	0.013	0.095	0.074	0.025	0.123
0.712	0.127	0.091	0.163	0.536	0.479	0.593	0.686	0.621	0.751	0.031	0.005	0.06	0.054	0.013	0.095	0.074	0.025	0.123
0.714	0.126	0.09	0.162	0.533	0.476	0.59	0.682	0.617	0.747	0.031	0.005	0.06	0.054	0.013	0.094	0.074	0.025	0.122
0.716	0.126	0.09	0.161	0.531	0.474	0.588	0.678	0.613	0.743	0.031	0.005	0.06	0.053	0.013	0.094	0.073	0.025	0.122
0.718	0.125	0.09	0.161	0.528	0.472	0.585	0.674	0.609	0.739	0.031	0.005	0.06	0.053	0.013	0.094	0.073	0.025	0.122
0.72	0.125	0.089	0.16	0.526	0.469	0.583	0.67	0.605	0.735	0.03	0.005	0.059	0.053	0.013	0.093	0.073	0.025	0.121
0.722	0.124	0.089	0.16	0.524	0.467	0.58	0.666	0.601	0.731	0.03	0.005	0.059	0.053	0.012	0.093	0.073	0.024	0.121
0.724	0.124	0.088	0.159	0.521	0.465	0.578	0.662	0.598	0.726	0.03	0.005	0.059	0.053	0.012	0.093	0.073	0.024	0.121
0.726	0.123	0.088	0.158	0.519	0.463	0.575	0.658	0.594	0.722	0.03	0.005	0.059	0.052	0.012	0.093	0.072	0.024	0.121
0.728	0.122	0.087	0.158	0.516	0.46	0.573	0.654	0.59	0.718	0.03	0.005	0.059	0.052	0.012	0.092	0.072	0.024	0.12
0.73	0.122	0.087	0.157	0.514	0.458	0.57	0.65	0.586	0.714	0.03	0.005	0.058	0.052	0.012	0.092	0.072	0.024	0.12
0.732	0.121	0.086	0.156	0.512	0.456	0.567	0.646	0.582	0.71	0.029	0.005	0.058	0.052	0.012	0.092	0.072	0.024	0.12
0.734	0.121	0.086	0.156	0.509	0.453	0.565	0.642	0.578	0.706	0.029	0.005	0.058	0.052	0.012	0.091	0.072	0.024	0.119
0.736	0.12	0.085	0.155	0.507	0.451	0.562	0.638	0.574	0.702	0.029	0.005	0.058	0.051	0.012	0.091	0.071	0.024	0.119
0.738	0.12	0.085	0.155	0.504	0.449	0.56	0.634	0.571	0.697	0.029	0.005	0.058	0.051	0.012	0.091	0.071	0.024	0.119
0.74	0.119	0.084	0.154	0.502	0.447	0.557	0.63	0.567	0.693	0.029	0.005	0.057	0.051	0.011	0.091	0.071	0.024	0.118
0.742	0.119	0.084	0.153	0.5	0.444	0.555	0.626	0.563	0.689	0.029	0.005	0.057	0.051	0.011	0.09	0.071	0.023	0.118
0.744	0.118	0.083	0.153	0.497	0.442	0.552	0.622	0.559	0.685	0.028	0.005	0.057	0.051	0.011	0.09	0.071	0.023	0.118
0.746	0.118	0.083	0.152	0.495	0.44	0.55	0.618	0.555	0.681	0.028	0.005	0.057	0.05	0.011	0.09	0.07	0.023	0.118
0.748	0.117	0.083	0.152	0.492	0.437	0.547	0.614	0.551	0.677	0.028	0.005	0.056	0.05	0.011	0.089	0.07	0.023	0.117
0.75	0.116	0.082	0.151	0.49	0.435	0.545	0.61	0.547	0.673	0.028	0.005	0.056	0.05	0.011	0.089	0.07	0.023	0.117
0.752	0.116	0.082	0.15	0.487	0.433	0.542	0.605	0.543	0.668	0.028	0.005	0.056	0.05	0.011	0.089	0.07	0.023	0.117
0.754	0.115	0.081	0.15	0.484	0.43	0.539	0.601	0.538	0.663	0.028	0.005	0.056	0.05	0.011	0.089	0.07	0.023	0.116
0.756	0.115	0.081	0.149	0.482	0.427	0.536	0.596	0.534	0.658	0.028	0.005	0.056	0.049	0.011	0.088	0.069	0.023	0.116
0.758	0.114	0.08	0.148	0.479	0.425	0.533	0.592	0.53	0.654	0.027	0.005	0.055	0.049	0.01	0.088	0.069	0.023	0.116
0.76	0.114	0.08	0.148	0.476	0.422	0.53	0.587	0.525	0.649	0.027	0.005	0.055	0.049	0.01	0.088	0.069	0.023	0.115
0.762	0.113	0.079	0.147	0.473	0.419	0.527	0.583	0.521	0.644	0.027	0.005	0.055	0.049	0.01	0.087	0.069	0.022	0.115
0.764	0.113	0.079	0.147	0.47	0.416	0.524	0.578	0.516	0.64	0.027	0.005	0.055	0.049	0.01	0.087	0.069	0.022	0.115
0.766	0.112	0.078	0.146	0.468	0.414	0.521	0.573	0.512	0.635	0.027	0.005	0.054	0.048	0.01	0.087	0.068	0.022	0.114
0.768	0.112	0.078	0.145	0.465	0.411	0.518	0.569	0.507	0.63	0.027	0.005	0.054	0.048	0.01	0.087	0.068	0.022	0.114
0.77	0.111	0.077	0.145	0.462	0.408	0.516	0.564	0.503	0.625	0.026	0.005	0.054	0.048	0.01	0.086	0.068	0.022	0.114
0.772	0.111	0.077	0.144	0.459	0.406	0.513	0.56	0.499	0.621	0.026	0.005	0.054	0.048	0.01	0.086	0.068	0.022	0.114
0.774	0.11	0.077	0.143	0.456	0.403	0.51	0.555	0.494	0.616	0.026	0.005	0.053	0.048	0.01	0.086	0.068	0.022	0.113
0.776	0.109	0.076	0.143	0.454	0.4	0.507	0.55	0.49	0.611	0.026	0.005	0.053	0.047	0.01	0.085	0.067	0.022	0.113
0.778	0.109	0.076	0.142	0.451	0.398	0.504	0.546	0.485	0.606	0.026	0.005	0.053	0.047	0.01	0.085	0.067	0.022	0.113
0.78	0.108	0.075	0.142	0.448	0.395	0.501	0.541	0.481	0.602	0.026	0.005	0.053	0.047	0.01	0.085	0.067	0.022	0.112
0.782	0.108	0.075	0.141	0.445	0.392	0.498	0.537	0.476	0.597	0.025	0.005	0.053	0.047	0.01	0.084	0.067	0.022	0.112
0.784	0.107	0.074	0.14	0.442	0.39	0.495	0.532	0.472	0.592	0.025	0.005	0.052	0.047	0.01	0.084	0.067	0.022	0.112
0.786	0.107	0.074	0.14	0.44	0.387	0.492	0.528	0.468	0.587	0.025	0.005	0.052	0.046	0.01	0.084	0.066	0.021	0.111
0.788	0.106	0.073	0.139	0.437	0.384	0.489	0.523	0.463	0.583	0.025	0.005	0.052	0.046	0.01	0.084	0.066	0.021	0.111
0.79	0.106	0.073	0.138	0.434	0.382	0.486	0.518	0.459	0.578	0.025	0.005	0.052	0.046	0.01	0.083	0.066	0.021	0.111
0.792	0.105	0.072	0.138	0.431	0.379	0.483	0.514	0.454	0.573	0.025	0.005	0.051	0.046	0.01	0.083	0.066	0.021	0.11
0.794	0.105	0.072	0.137	0.428	0.377	0.48	0.509	0.45	0.569	0.024	0.005	0.051	0.046	0.01	0.083	0.066	0.021	0.11
0.796	0.104	0.072	0.137	0.426	0.374	0.477	0.505	0.446	0.564	0.024	0.005	0.051	0.045	0.01	0.082	0.065	0.021	0.11
0.798	0.104	0.071	0.136	0.423	0.371	0.474	0.5	0.441	0.559	0.024	0.005	0.051	0.045	0.01	0.082	0.065	0.021	0.109
0.8	0.103	0.071	0.135	0.42	0.369	0.471	0.495	0.437	0.554	0.024	0.005	0.05	0.045	0.01	0.082	0.065	0.021	0.109
0.802	0.102	0.07	0.135	0.417	0.366	0.469	0.491	0.432	0.55	0.024	0.005	0.05	0.045	0.01	0.081	0.065	0.021	0.109
0.804	0.102	0.07	0.134	0.414	0.363	0.466	0.486	0.428	0.545	0.024	0.005	0.05	0.045	0.01	0.081	0.065	0.021	0.108
0.806	0.101	0.069	0.133	0.412	0.361	0.463	0.482	0.423	0.54	0.024	0.005	0.05	0.044	0.01	0.081	0.064	0.021	0.108
0.808	0.101	0.069	0.133	0.409	0.358	0.46	0.477	0.419	0.535	0.023	0.005	0.05	0.044	0.01	0.081	0.064	0.021	0.108
0.81	0.1	0.068	0.132	0.406	0.355	0.457	0.473	0.415	0.531	0.023	0.005	0.049	0.044	0.01	0.08	0.064	0.021	0.107
0.812	0.1	0.068	0.132	0.403	0.353	0.454	0.468	0.41	0.526	0.023	0.005	0.049	0.044	0.01	0.08	0.064	0.02	0.107
0.814	0.099	0.068	0.131	0.4	0.35	0.451	0.463	0.406	0.521	0.023	0.005	0.049	0.044	0.01	0.08	0.064	0.02	0.107
0.816	0.099	0.067	0.13	0.398	0.347	0.448	0.459	0.401	0.516	0.023	0.005	0.049	0.043	0.01	0.079	0.063	0.02	0.107
0.818	0.098	0.067	0.13	0.395	0.345	0.445	0.454	0.397	0.512	0.023	0.005	0.048	0.043	0.01	0.079	0.063	0.02	0.106
0.82	0.098	0.066	0.129	0.392	0.342	0.442	0.45	0.393	0.507	0.022	0.005	0.048	0.043	0.01	0.079	0.063	0.02	0.106
0.822	0.097	0.066	0.128	0.389	0.339	0.439	0.445	0.388	0.502	0.022	0.005	0.048	0.043	0.01	0.078	0.063	0.02	0.106
0.824	0.097	0.065	0.128	0.386	0.337	0.436	0.441	0.384	0.497	0.022	0.005	0.048	0.043	0.01	0.078	0.063	0.02	0.105
0.826	0.096	0.065	0.127	0.384	0.334	0.433	0.436	0.379	0.493	0.022	0.005	0.047	0.042	0.01	0.078	0.062	0.02	0.105
0.828	0.095	0.064	0.126	0.381	0.331	0.43	0.431	0.375	0.488	0.022	0.005	0.047	0.042	0.01	0.077	0.062	0.02	0.105
0.83	0.095	0.064	0.126	0.378	0.329	0.427	0.427	0.37	0.483	0.022	0.005	0.047	0.042	0.01	0.077	0.062	0.02	0.104
0.832	0.094	0.063	0.125	0.375	0.326	0.424	0.422	0.366	0.478	0.021	0.005	0.047	0.042	0.01	0.077	0.062	0.02	0.104
0.834	0.094	0.063	0.125	0.372	0.323	0.421	0.417	0.361	0.473	0.021	0.005	0.046	0.042	0.01	0.077	0.062	0.02	0.104
0.836	0.093	0.063	0.124	0.37	0.321	0.418	0.413	0.357	0.468	0.021	0.005	0.046	0.041	0.01	0.076	0.061	0.02	0.103
0.838	0.093	0.062	0.123	0.367	0.318	0.415	0.408	0.352	0.464	0.021	0.005	0.046	0.041	0.01	0.076	0.061	0.02	0.103
0.84	0.092	0.062	0.123	0.364	0.316	0.412	0.403	0.348	0.459	0.021	0.005	0.046	0.041	0.01	0.076	0.061	0.019	0.103
0.842	0.092	0.061	0.122	0.361	0.313	0.41	0.399	0.344	0.454	0.021	0.005	0.045	0.041	0.01	0.075	0.061	0.019	0.102
0.844	0.091	0.061	0.121	0.358	0.31	0.407	0.394	0.339	0.449	0.02	0.005	0.045	0.041	0.01	0.075	0.061	0.019	0.102
0.846	0.091	0.06	0.121	0.356	0.308	0.404	0.389	0.335	0.444	0.02	0.005	0.045	0.04	0.01	0.075	0.06	0.019	0.102
0.848	0.09	0.06	0.12	0.353	0.305	0.401	0.385	0.33	0.439	0.02	0.005	0.045	0.04	0.01	0.074	0.06	0.019	0.101
0.85	0.09	0.06	0.12	0.35	0.302	0.398	0.38	0.326	0.435	0.02	0.005	0.045	0.04	0.01	0.074	0.06	0.019	0.101
0.852	0.089	0.06	0.119	0.347	0.299	0.394	0.375	0.321	0.43	0.02	0.005	0.044	0.04	0.01	0.074	0.06	0.019	0.101
0.854	0.089	0.059	0.119	0.343	0.296	0.391	0.371	0.317	0.425	0.02	0.005	0.044	0.04	0.01	0.073	0.06	0.019	0.1
0.856	0.088	0.059	0.118	0.34	0.293	0.387	0.366	0.312	0.42	0.02	0.005	0.044	0.039	0.01	0.073	0.059	0.019	0.1
0.858	0.088	0.058	0.117	0.336	0.289	0.383	0.361	0.308	0.415	0.019	0.005	0.044	0.039	0.01	0.073	0.059	0.019	0.1
0.86	0.087	0.058	0.116	0.333	0.286	0.38	0.357	0.303	0.41	0.019	0.005	0.043	0.039	0.01	0.073	0.059	0.019	0.099
0.862	0.086	0.057	0.116	0.329	0.283	0.376	0.352	0.299	0.406	0.019	0.005	0.043	0.039	0.01	0.072	0.059	0.019	0.099
0.864	0.086	0.057	0.115	0.326	0.279	0.373	0.347	0.294	0.401	0.019	0.005	0.043	0.039	0.01	0.072	0.059	0.019	0.099
0.866	0.085	0.056	0.114	0.323	0.276	0.369	0.343	0.29	0.396	0.019	0.005	0.043	0.038	0.01	0.072	0.058	0.019	0.098
0.868	0.085	0.056	0.114	0.319	0.273	0.366	0.338	0.285	0.391	0.019	0.005	0.043	0.038	0.01	0.071	0.058	0.019	0.098
0.87	0.084	0.055	0.113	0.316	0.27	0.362	0.333	0.281	0.386	0.019	0.005	0.042	0.038	0.01	0.071	0.058	0.018	0.098
0.872	0.083	0.055	0.112	0.312	0.266	0.358	0.329	0.276	0.381	0.018	0.005	0.042	0.038	0.01	0.071	0.058	0.018	0.097
0.874	0.083	0.054	0.112	0.309	0.263	0.355	0.324	0.272	0.377	0.018	0.005	0.042	0.038	0.01	0.07	0.058	0.018	0.097
0.876	0.082	0.054	0.111	0.306	0.26	0.351	0.32	0.267	0.372	0.018	0.005	0.042	0.037	0.01	0.07	0.057	0.018	0.097
0.878	0.082	0.053	0.11	0.302	0.257	0.348	0.315	0.263	0.367	0.018	0.005	0.041	0.037	0.01	0.07	0.057	0.018	0.096
0.88	0.081	0.053	0.109	0.299	0.253	0.344	0.31	0.258	0.362	0.018	0.005	0.041	0.037	0.01	0.069	0.057	0.018	0.096
0.882	0.08	0.052	0.109	0.295	0.25	0.34	0.306	0.254	0.358	0.018	0.005	0.041	0.037	0.01	0.069	0.057	0.018	0.095
0.884	0.08	0.052	0.108	0.292	0.247	0.337	0.302	0.251	0.353	0.018	0.005	0.041	0.037	0.01	0.069	0.057	0.018	0.095
0.886	0.079	0.051	0.107	0.288	0.244	0.333	0.298	0.247	0.349	0.017	0.005	0.041	0.036	0.01	0.068	0.056	0.018	0.095
0.888	0.079	0.051	0.107	0.285	0.24	0.33	0.294	0.243	0.345	0.017	0.005	0.04	0.036	0.01	0.068	0.056	0.018	0.094
0.89	0.078	0.05	0.106	0.282	0.237	0.326	0.29	0.239	0.341	0.017	0.005	0.04	0.036	0.01	0.068	0.056	0.018	0.094
0.892	0.077	0.05	0.105	0.278	0.234	0.322	0.286	0.235	0.337	0.017	0.005	0.04	0.036	0.01	0.067	0.056	0.018	0.094
0.894	0.077	0.049	0.105	0.275	0.231	0.319	0.282	0.232	0.332	0.017	0.005	0.04	0.036	0.01	0.067	0.056	0.018	0.093
0.896	0.076	0.049	0.104	0.271	0.227	0.315	0.278	0.228	0.328	0.017	0.005	0.039	0.035	0.01	0.067	0.055	0.018	0.093
0.898	0.076	0.048	0.103	0.268	0.224	0.312	0.274	0.224	0.324	0.017	0.005	0.039	0.035	0.01	0.066	0.055	0.018	0.093
0.9	0.075	0.048	0.102	0.264	0.221	0.308	0.27	0.22	0.32	0.016	0.005	0.039	0.035	0.01	0.066	0.055	0.018	0.092
0.902	0.074	0.047	0.102	0.261	0.218	0.305	0.266	0.216	0.316	0.016	0.005	0.039	0.035	0.01	0.066	0.055	0.018	0.092
0.904	0.074	0.047	0.101	0.258	0.214	0.301	0.262	0.212	0.312	0.016	0.005	0.038	0.035	0.01	0.066	0.055	0.017	0.092
0.906	0.073	0.046	0.1	0.254	0.211	0.297	0.258	0.209	0.307	0.016	0.005	0.038	0.034	0.01	0.065	0.054	0.017	0.091
0.908	0.073	0.046	0.1	0.251	0.208	0.294	0.254	0.205	0.303	0.016	0.005	0.038	0.034	0.01	0.065	0.054	0.017	0.091
0.91	0.072	0.045	0.099	0.247	0.205	0.29	0.25	0.201	0.299	0.016	0.005	0.038	0.034	0.01	0.065	0.054	0.017	0.091
0.912	0.071	0.045	0.098	0.244	0.201	0.287	0.246	0.197	0.295	0.016	0.005	0.038	0.034	0.01	0.064	0.054	0.017	0.09
0.914	0.071	0.044	0.097	0.241	0.198	0.283	0.242	0.193	0.291	0.016	0.005	0.037	0.034	0.01	0.064	0.054	0.017	0.09
0.916	0.07	0.044	0.097	0.237	0.195	0.279	0.238	0.19	0.286	0.015	0.005	0.037	0.033	0.01	0.064	0.053	0.017	0.09
0.918	0.07	0.043	0.096	0.234	0.192	0.276	0.234	0.186	0.282	0.015	0.005	0.037	0.033	0.01	0.063	0.053	0.017	0.089
0.92	0.069	0.043	0.095	0.23	0.188	0.272	0.23	0.182	0.278	0.015	0.005	0.037	0.033	0.01	0.063	0.053	0.017	0.089
0.922	0.068	0.042	0.095	0.227	0.185	0.269	0.226	0.178	0.274	0.015	0.005	0.036	0.033	0.01	0.063	0.053	0.017	0.089
0.924	0.068	0.042	0.094	0.224	0.182	0.266	0.222	0.174	0.27	0.015	0.005	0.036	0.033	0.01	0.062	0.053	0.017	0.088
0.926	0.067	0.041	0.093	0.221	0.18	0.262	0.218	0.171	0.265	0.015	0.005	0.036	0.032	0.01	0.062	0.052	0.017	0.088
0.928	0.067	0.041	0.093	0.218	0.177	0.259	0.214	0.167	0.261	0.015	0.005	0.036	0.032	0.01	0.062	0.052	0.017	0.088
0.93	0.066	0.04	0.092	0.215	0.174	0.256	0.21	0.163	0.257	0.014	0.005	0.036	0.032	0.01	0.061	0.052	0.017	0.087
0.932	0.065	0.04	0.091	0.212	0.171	0.253	0.206	0.159	0.253	0.014	0.005	0.035	0.032	0.01	0.061	0.052	0.017	0.087
0.934	0.065	0.039	0.09	0.209	0.168	0.25	0.202	0.155	0.249	0.014	0.005	0.035	0.032	0.01	0.061	0.052	0.017	0.087
0.936	0.064	0.039	0.09	0.206	0.165	0.247	0.198	0.152	0.244	0.014	0.005	0.035	0.031	0.01	0.06	0.051	0.017	0.086
0.938	0.064	0.038	0.089	0.203	0.163	0.243	0.194	0.148	0.24	0.014	0.005	0.035	0.031	0.01	0.06	0.051	0.017	0.086
0.94	0.063	0.038	0.088	0.2	0.16	0.24	0.19	0.144	0.236	0.014	0.005	0.034	0.031	0.01	0.06	0.051	0.017	0.085
0.942	0.062	0.037	0.088	0.197	0.157	0.237	0.186	0.14	0.232	0.014	0.005	0.034	0.031	0.01	0.059	0.051	0.016	0.085
0.944	0.062	0.037	0.087	0.194	0.154	0.234	0.182	0.136	0.228	0.013	0.005	0.034	0.031	0.01	0.059	0.051	0.016	0.085
0.946	0.061	0.036	0.086	0.191	0.151	0.231	0.178	0.133	0.223	0.013	0.005	0.034	0.03	0.01	0.059	0.05	0.016	0.084
0.948	0.061	0.036	0.085	0.188	0.148	0.228	0.174	0.129	0.219	0.013	0.005	0.033	0.03	0.01	0.058	0.05	0.016	0.084
0.95	0.06	0.035	0.085	0.185	0.146	0.224	0.17	0.125	0.215	0.013	0.005	0.033	0.03	0.01	0.058	0.05	0.016	0.084
0.952	0.059	0.034	0.083	0.182	0.143	0.221	0.166	0.121	0.211	0.013	0.005	0.033	0.03	0.01	0.058	0.05	0.016	0.083
0.954	0.058	0.033	0.082	0.179	0.14	0.218	0.162	0.117	0.207	0.013	0.005	0.033	0.03	0.01	0.057	0.05	0.016	0.083
0.956	0.056	0.032	0.081	0.176	0.137	0.215	0.158	0.114	0.202	0.013	0.005	0.033	0.029	0.01	0.057	0.049	0.016	0.083
0.958	0.055	0.031	0.08	0.173	0.134	0.212	0.154	0.11	0.198	0.012	0.005	0.032	0.029	0.01	0.057	0.049	0.016	0.082
0.96	0.054	0.03	0.078	0.17	0.131	0.209	0.15	0.106	0.194	0.012	0.005	0.032	0.029	0.01	0.057	0.049	0.016	0.082
0.962	0.053	0.029	0.077	0.167	0.129	0.205	0.146	0.102	0.19	0.012	0.005	0.032	0.029	0.01	0.056	0.049	0.016	0.082
0.964	0.052	0.028	0.076	0.164	0.126	0.202	0.142	0.098	0.186	0.012	0.005	0.032	0.029	0.01	0.056	0.049	0.016	0.081
0.966	0.05	0.027	0.074	0.161	0.123	0.199	0.138	0.095	0.181	0.012	0.005	0.031	0.028	0.01	0.056	0.048	0.016	0.081
0.968	0.049	0.025	0.073	0.158	0.12	0.196	0.134	0.091	0.177	0.012	0.005	0.031	0.028	0.01	0.055	0.048	0.016	0.081
0.97	0.048	0.024	0.072	0.155	0.117	0.193	0.13	0.087	0.173	0.012	0.005	0.031	0.028	0.01	0.055	0.048	0.016	0.08
0.972	0.047	0.023	0.07	0.152	0.115	0.189	0.126	0.083	0.169	0.011	0.005	0.031	0.028	0.01	0.055	0.048	0.016	0.08
0.974	0.046	0.022	0.069	0.149	0.112	0.186	0.122	0.079	0.165	0.011	0.005	0.03	0.028	0.01	0.054	0.048	0.016	0.08
0.976	0.044	0.021	0.068	0.146	0.109	0.183	0.118	0.076	0.16	0.011	0.005	0.03	0.027	0.01	0.054	0.047	0.016	0.079
0.978	0.043	0.02	0.066	0.143	0.106	0.18	0.114	0.072	0.156	0.011	0.005	0.03	0.027	0.01	0.054	0.047	0.016	0.079
0.98	0.042	0.02	0.065	0.14	0.103	0.177	0.11	0.068	0.152	0.011	0.005	0.03	0.027	0.01	0.053	0.047	0.015	0.079
0.982	0.041	0.02	0.064	0.136	0.099	0.173	0.105	0.063	0.147	0.011	0.005	0.03	0.027	0.01	0.053	0.047	0.015	0.078
0.984	0.04	0.02	0.062	0.132	0.096	0.168	0.1	0.06	0.142	0.011	0.005	0.029	0.027	0.01	0.053	0.047	0.015	0.078
0.986	0.038	0.02	0.061	0.128	0.092	0.164	0.095	0.06	0.136	0.01	0.005	0.029	0.026	0.01	0.052	0.046	0.015	0.077
0.988	0.037	0.02	0.06	0.124	0.088	0.16	0.09	0.06	0.131	0.01	0.005	0.029	0.026	0.01	0.052	0.046	0.015	0.077
0.99	0.036	0.02	0.059	0.12	0.084	0.156	0.085	0.06	0.126	0.01	0.005	0.029	0.026	0.01	0.052	0.046	0.015	0.077
0.992	0.035	0.02	0.057	0.116	0.08	0.152	0.08	0.06	0.121	0.01	0.005	0.028	0.026	0.01	0.051	0.046	0.015	0.076
0.994	0.034	0.02	0.056	0.112	0.08	0.148	0.08	0.06	0.121	0.01	0.005	0.028	0.026	0.01	0.051	0.046	0.015	0.076
0.996	0.032	0.02	0.055	0.108	0.08	0.143	0.08	0.06	0.12	0.01	0.005	0.028	0.025	0.01	0.051	0.045	0.015	0.076
0.998	0.031	0.02	0.053	0.104	0.08	0.139	0.08	0.06	0.12	0.01	0.005	0.028	0.025	0.01	0.05	0.045	0.015	0.075
1	0.03	0.02	0.052	0.1	0.08	0.135	0.08	0.06	0.12	0.01	0.005	0.028	0.025	0.01	0.05	0.045	0.015	0.075

## Sheet: AUC_PR x Time (Breast)
time	auc_pr_min	auc_pr_low_min	auc_pr_high_min	auc_pr	auc_pr_low	auc_pr_high
0	0.01	0	0.026	0.02	0	0.044
0.01	0.011	0	0.028	0.023	0	0.047
0.02	0.013	0	0.029	0.026	0.002	0.05
0.03	0.014	0	0.031	0.029	0.006	0.052
0.04	0.016	0	0.032	0.032	0.009	0.055
0.05	0.018	0.001	0.034	0.035	0.012	0.058
0.06	0.019	0.003	0.035	0.038	0.015	0.061
0.07	0.021	0.005	0.036	0.041	0.018	0.064
0.08	0.022	0.006	0.038	0.044	0.022	0.066
0.09	0.024	0.008	0.039	0.047	0.025	0.069
0.1	0.025	0.009	0.041	0.05	0.028	0.072
0.11	0.027	0.011	0.042	0.055	0.033	0.077
0.12	0.028	0.012	0.044	0.06	0.038	0.082
0.13	0.029	0.014	0.045	0.065	0.044	0.086
0.14	0.031	0.015	0.047	0.07	0.049	0.091
0.15	0.033	0.017	0.048	0.075	0.054	0.096
0.16	0.034	0.018	0.05	0.08	0.059	0.101
0.17	0.036	0.02	0.051	0.085	0.065	0.105
0.18	0.037	0.021	0.053	0.09	0.07	0.11
0.19	0.038	0.023	0.054	0.095	0.075	0.115
0.2	0.04	0.024	0.056	0.1	0.08	0.12
0.21	0.041	0.025	0.057	0.105	0.085	0.125
0.22	0.042	0.026	0.058	0.11	0.091	0.129
0.23	0.043	0.027	0.059	0.115	0.096	0.134
0.24	0.044	0.028	0.06	0.12	0.101	0.139
0.25	0.045	0.029	0.061	0.125	0.106	0.144
0.26	0.046	0.03	0.062	0.13	0.112	0.148
0.27	0.047	0.031	0.063	0.135	0.117	0.153
0.28	0.048	0.032	0.064	0.14	0.122	0.158
0.29	0.049	0.033	0.065	0.145	0.127	0.163
0.3	0.05	0.034	0.066	0.15	0.132	0.168
0.31	0.051	0.035	0.067	0.154	0.137	0.171
0.32	0.052	0.036	0.068	0.158	0.141	0.175
0.33	0.053	0.037	0.069	0.162	0.145	0.179
0.34	0.054	0.038	0.07	0.166	0.149	0.183
0.35	0.055	0.039	0.071	0.17	0.154	0.186
0.36	0.056	0.04	0.072	0.174	0.158	0.19
0.37	0.057	0.042	0.072	0.178	0.162	0.194
0.38	0.058	0.043	0.073	0.182	0.166	0.198
0.39	0.059	0.044	0.074	0.186	0.171	0.201
0.4	0.06	0.045	0.075	0.19	0.175	0.205
0.41	0.061	0.046	0.076	0.194	0.179	0.209
0.42	0.062	0.047	0.077	0.198	0.183	0.213
0.43	0.063	0.048	0.078	0.202	0.187	0.217
0.44	0.064	0.049	0.079	0.206	0.192	0.22
0.45	0.065	0.05	0.08	0.21	0.196	0.224
0.46	0.066	0.051	0.081	0.214	0.2	0.228
0.47	0.067	0.052	0.082	0.218	0.204	0.232
0.48	0.068	0.053	0.083	0.222	0.209	0.235
0.49	0.069	0.054	0.084	0.226	0.213	0.239
0.5	0.07	0.055	0.085	0.23	0.217	0.243
0.51	0.07	0.055	0.086	0.234	0.221	0.247
0.52	0.071	0.056	0.086	0.238	0.225	0.251
0.53	0.071	0.056	0.086	0.242	0.229	0.255
0.54	0.072	0.056	0.087	0.246	0.233	0.259
0.55	0.072	0.057	0.087	0.25	0.237	0.263
0.56	0.072	0.057	0.087	0.254	0.241	0.267
0.57	0.073	0.058	0.088	0.258	0.245	0.271
0.58	0.073	0.058	0.088	0.262	0.249	0.275
0.59	0.074	0.059	0.089	0.266	0.253	0.279
0.6	0.074	0.059	0.089	0.27	0.257	0.283
0.61	0.074	0.059	0.089	0.272	0.259	0.285
0.62	0.075	0.06	0.09	0.274	0.261	0.287
0.63	0.075	0.06	0.09	0.276	0.263	0.289
0.64	0.076	0.061	0.091	0.278	0.265	0.291
0.65	0.076	0.061	0.091	0.28	0.267	0.293
0.66	0.076	0.062	0.091	0.282	0.269	0.295
0.67	0.077	0.062	0.092	0.284	0.271	0.297
0.68	0.077	0.062	0.092	0.286	0.273	0.299
0.69	0.078	0.063	0.092	0.288	0.275	0.301
0.7	0.078	0.063	0.093	0.29	0.277	0.303
0.71	0.078	0.064	0.093	0.292	0.279	0.305
0.72	0.079	0.064	0.094	0.294	0.282	0.306
0.73	0.079	0.065	0.094	0.296	0.284	0.308
0.74	0.08	0.065	0.094	0.298	0.286	0.31
0.75	0.08	0.065	0.095	0.3	0.288	0.312
0.76	0.08	0.066	0.095	0.302	0.29	0.314
0.77	0.081	0.066	0.095	0.304	0.292	0.316
0.78	0.081	0.067	0.096	0.306	0.294	0.318
0.79	0.082	0.067	0.096	0.308	0.296	0.32
0.8	0.082	0.067	0.097	0.31	0.298	0.322
0.81	0.082	0.068	0.097	0.312	0.3	0.324
0.82	0.083	0.068	0.097	0.314	0.302	0.326
0.83	0.083	0.069	0.098	0.316	0.304	0.328
0.84	0.084	0.069	0.098	0.318	0.306	0.33
0.85	0.084	0.07	0.098	0.32	0.308	0.332
0.86	0.084	0.07	0.099	0.322	0.31	0.334
0.87	0.085	0.07	0.099	0.324	0.312	0.336
0.88	0.085	0.071	0.1	0.326	0.314	0.338
0.89	0.086	0.071	0.1	0.328	0.316	0.34
0.9	0.086	0.072	0.1	0.33	0.318	0.342
0.91	0.086	0.072	0.101	0.332	0.32	0.344
0.92	0.087	0.073	0.101	0.334	0.322	0.346
0.93	0.087	0.073	0.101	0.336	0.324	0.348
0.94	0.088	0.073	0.102	0.338	0.326	0.35
0.95	0.088	0.074	0.102	0.34	0.328	0.352
0.96	0.088	0.074	0.103	0.342	0.33	0.354
0.97	0.089	0.075	0.103	0.344	0.332	0.356
0.98	0.089	0.075	0.103	0.346	0.334	0.358
0.99	0.09	0.076	0.104	0.348	0.336	0.36
1	0.09	0.076	0.104	0.35	0.338	0.362
1.01	0.09	0.076	0.104	0.351	0.339	0.363
1.02	0.09	0.076	0.104	0.352	0.34	0.364
1.03	0.09	0.076	0.104	0.353	0.341	0.365
1.04	0.09	0.077	0.104	0.354	0.342	0.366
1.05	0.091	0.077	0.105	0.355	0.343	0.367
1.06	0.091	0.077	0.105	0.356	0.344	0.368
1.07	0.091	0.077	0.105	0.357	0.345	0.369
1.08	0.091	0.077	0.105	0.358	0.346	0.37
1.09	0.091	0.077	0.105	0.359	0.347	0.371
1.1	0.091	0.077	0.105	0.36	0.348	0.372
1.11	0.091	0.078	0.105	0.361	0.349	0.373
1.12	0.091	0.078	0.105	0.362	0.35	0.374
1.13	0.092	0.078	0.105	0.363	0.351	0.375
1.14	0.092	0.078	0.105	0.364	0.352	0.376
1.15	0.092	0.078	0.105	0.365	0.353	0.377
1.16	0.092	0.078	0.106	0.366	0.354	0.378
1.17	0.092	0.078	0.106	0.367	0.355	0.379
1.18	0.092	0.079	0.106	0.368	0.356	0.38
1.19	0.092	0.079	0.106	0.369	0.358	0.38
1.2	0.092	0.079	0.106	0.37	0.359	0.381
1.21	0.093	0.079	0.106	0.371	0.36	0.382
1.22	0.093	0.079	0.106	0.372	0.361	0.383
1.23	0.093	0.079	0.106	0.373	0.362	0.384
1.24	0.093	0.079	0.106	0.374	0.363	0.385
1.25	0.093	0.08	0.106	0.375	0.364	0.386
1.26	0.093	0.08	0.106	0.376	0.365	0.387
1.27	0.093	0.08	0.107	0.377	0.366	0.388
1.28	0.093	0.08	0.107	0.378	0.367	0.389
1.29	0.093	0.08	0.107	0.379	0.368	0.39
1.3	0.094	0.08	0.107	0.38	0.369	0.391
1.31	0.094	0.08	0.107	0.381	0.37	0.392
1.32	0.094	0.081	0.107	0.382	0.371	0.393
1.33	0.094	0.081	0.107	0.383	0.372	0.394
1.34	0.094	0.081	0.107	0.384	0.373	0.395
1.35	0.094	0.081	0.107	0.385	0.374	0.396
1.36	0.094	0.081	0.107	0.386	0.375	0.397
1.37	0.094	0.081	0.108	0.387	0.376	0.398
1.38	0.095	0.082	0.108	0.388	0.377	0.399
1.39	0.095	0.082	0.108	0.389	0.378	0.4
1.4	0.095	0.082	0.108	0.39	0.379	0.401
1.41	0.095	0.082	0.108	0.391	0.38	0.402
1.42	0.095	0.082	0.108	0.392	0.381	0.403
1.43	0.095	0.082	0.108	0.393	0.382	0.404
1.44	0.095	0.082	0.108	0.394	0.383	0.405
1.45	0.095	0.083	0.108	0.395	0.384	0.406
1.46	0.096	0.083	0.108	0.396	0.385	0.407
1.47	0.096	0.083	0.108	0.397	0.386	0.408
1.48	0.096	0.083	0.109	0.398	0.387	0.409
1.49	0.096	0.083	0.109	0.399	0.388	0.41
1.5	0.096	0.083	0.109	0.4	0.389	0.411
1.51	0.096	0.083	0.109	0.401	0.39	0.412
1.52	0.096	0.084	0.109	0.402	0.391	0.413
1.53	0.096	0.084	0.109	0.403	0.392	0.414
1.54	0.096	0.084	0.109	0.404	0.393	0.415
1.55	0.097	0.084	0.109	0.405	0.394	0.416
1.56	0.097	0.084	0.109	0.406	0.395	0.417
1.57	0.097	0.084	0.109	0.407	0.396	0.418
1.58	0.097	0.084	0.109	0.408	0.397	0.419
1.59	0.097	0.085	0.11	0.409	0.398	0.42
1.6	0.097	0.085	0.11	0.41	0.399	0.421
1.61	0.097	0.085	0.11	0.411	0.401	0.421
1.62	0.097	0.085	0.11	0.412	0.402	0.422
1.63	0.098	0.085	0.11	0.413	0.403	0.423
1.64	0.098	0.085	0.11	0.414	0.404	0.424
1.65	0.098	0.085	0.11	0.415	0.405	0.425
1.66	0.098	0.086	0.11	0.416	0.406	0.426
1.67	0.098	0.086	0.11	0.417	0.407	0.427
1.68	0.098	0.086	0.11	0.418	0.408	0.428
1.69	0.098	0.086	0.111	0.419	0.409	0.429
1.7	0.098	0.086	0.111	0.42	0.41	0.43
1.71	0.099	0.086	0.111	0.421	0.411	0.431
1.72	0.099	0.086	0.111	0.422	0.412	0.432
1.73	0.099	0.087	0.111	0.423	0.413	0.433
1.74	0.099	0.087	0.111	0.424	0.414	0.434
1.75	0.099	0.087	0.111	0.425	0.415	0.435
1.76	0.099	0.087	0.111	0.426	0.416	0.436
1.77	0.099	0.087	0.111	0.427	0.417	0.437
1.78	0.099	0.087	0.111	0.428	0.418	0.438
1.79	0.099	0.087	0.111	0.429	0.419	0.439
1.8	0.1	0.088	0.112	0.43	0.42	0.44
1.81	0.1	0.088	0.112	0.431	0.421	0.441
1.82	0.1	0.088	0.112	0.432	0.422	0.442
1.83	0.1	0.088	0.112	0.433	0.423	0.443
1.84	0.1	0.088	0.112	0.434	0.424	0.444
1.85	0.1	0.088	0.112	0.435	0.425	0.445
1.86	0.1	0.089	0.112	0.436	0.426	0.446
1.87	0.1	0.089	0.112	0.437	0.427	0.447
1.88	0.101	0.089	0.112	0.438	0.428	0.448
1.89	0.101	0.089	0.112	0.439	0.429	0.449
1.9	0.101	0.089	0.112	0.44	0.43	0.45
1.91	0.101	0.089	0.113	0.441	0.431	0.451
1.92	0.101	0.089	0.113	0.442	0.432	0.452
1.93	0.101	0.09	0.113	0.443	0.433	0.453
1.94	0.101	0.09	0.113	0.444	0.434	0.454
1.95	0.101	0.09	0.113	0.445	0.435	0.455
1.96	0.102	0.09	0.113	0.446	0.436	0.456
1.97	0.102	0.09	0.113	0.447	0.437	0.457
1.98	0.102	0.09	0.113	0.448	0.438	0.458
1.99	0.102	0.09	0.113	0.449	0.439	0.459
2	0.102	0.091	0.113	0.45	0.44	0.46
2.01	0.102	0.091	0.113	0.451	0.441	0.46
2.02	0.102	0.091	0.114	0.451	0.442	0.461
2.03	0.102	0.091	0.114	0.452	0.443	0.462
2.04	0.102	0.091	0.114	0.453	0.443	0.462
2.05	0.102	0.091	0.114	0.454	0.444	0.463
2.06	0.102	0.091	0.114	0.454	0.445	0.464
2.07	0.102	0.091	0.114	0.455	0.445	0.465
2.08	0.102	0.091	0.114	0.456	0.446	0.465
2.09	0.103	0.091	0.114	0.456	0.447	0.466
2.1	0.103	0.091	0.114	0.457	0.447	0.467
2.11	0.103	0.092	0.114	0.458	0.448	0.467
2.12	0.103	0.092	0.114	0.458	0.449	0.468
2.13	0.103	0.092	0.114	0.459	0.449	0.469
2.14	0.103	0.092	0.114	0.46	0.45	0.47
2.15	0.103	0.092	0.114	0.461	0.451	0.47
2.16	0.103	0.092	0.114	0.461	0.451	0.471
2.17	0.103	0.092	0.114	0.462	0.452	0.472
2.18	0.103	0.092	0.114	0.463	0.453	0.472
2.19	0.103	0.092	0.114	0.463	0.453	0.473
2.2	0.103	0.092	0.114	0.464	0.454	0.474
2.21	0.103	0.092	0.114	0.465	0.455	0.475
2.22	0.103	0.092	0.114	0.465	0.456	0.475
2.23	0.103	0.093	0.114	0.466	0.456	0.476
2.24	0.103	0.093	0.114	0.467	0.457	0.477
2.25	0.103	0.093	0.114	0.468	0.458	0.477
2.26	0.104	0.093	0.114	0.468	0.458	0.478
2.27	0.104	0.093	0.114	0.469	0.459	0.479
2.28	0.104	0.093	0.114	0.47	0.46	0.48
2.29	0.104	0.093	0.114	0.47	0.46	0.48
2.3	0.104	0.093	0.114	0.471	0.461	0.481
2.31	0.104	0.093	0.114	0.472	0.462	0.482
2.32	0.104	0.093	0.115	0.472	0.462	0.482
2.33	0.104	0.093	0.115	0.473	0.463	0.483
2.34	0.104	0.094	0.115	0.474	0.464	0.484
2.35	0.104	0.094	0.115	0.475	0.464	0.485
2.36	0.104	0.094	0.115	0.475	0.465	0.485
2.37	0.104	0.094	0.115	0.476	0.466	0.486
2.38	0.104	0.094	0.115	0.477	0.466	0.487
2.39	0.104	0.094	0.115	0.477	0.467	0.487
2.4	0.104	0.094	0.115	0.478	0.468	0.488
2.41	0.104	0.094	0.115	0.479	0.469	0.489
2.42	0.105	0.094	0.115	0.479	0.469	0.49
2.43	0.105	0.094	0.115	0.48	0.47	0.49
2.44	0.105	0.094	0.115	0.481	0.471	0.491
2.45	0.105	0.094	0.115	0.482	0.471	0.492
2.46	0.105	0.095	0.115	0.482	0.472	0.492
2.47	0.105	0.095	0.115	0.483	0.473	0.493
2.48	0.105	0.095	0.115	0.484	0.473	0.494
2.49	0.105	0.095	0.115	0.484	0.474	0.495
2.5	0.105	0.095	0.115	0.485	0.475	0.495
2.51	0.105	0.095	0.115	0.486	0.475	0.496
2.52	0.105	0.095	0.115	0.486	0.476	0.497
2.53	0.105	0.095	0.115	0.487	0.477	0.497
2.54	0.105	0.095	0.115	0.488	0.477	0.498
2.55	0.105	0.095	0.116	0.488	0.478	0.499
2.56	0.105	0.095	0.116	0.489	0.479	0.5
2.57	0.105	0.095	0.116	0.49	0.479	0.5
2.58	0.105	0.095	0.116	0.491	0.48	0.501
2.59	0.106	0.095	0.116	0.491	0.481	0.502
2.6	0.106	0.095	0.116	0.492	0.482	0.502
2.61	0.106	0.095	0.116	0.493	0.482	0.503
2.62	0.106	0.095	0.116	0.493	0.483	0.504
2.63	0.106	0.095	0.116	0.494	0.484	0.505
2.64	0.106	0.095	0.116	0.495	0.484	0.505
2.65	0.106	0.095	0.116	0.495	0.485	0.506
2.66	0.106	0.095	0.116	0.496	0.486	0.507
2.67	0.106	0.095	0.117	0.497	0.486	0.507
2.68	0.106	0.095	0.117	0.498	0.487	0.508
2.69	0.106	0.096	0.117	0.498	0.488	0.509
2.7	0.106	0.096	0.117	0.499	0.488	0.51
2.71	0.106	0.096	0.117	0.5	0.489	0.51
2.72	0.106	0.096	0.117	0.5	0.49	0.511
2.73	0.106	0.096	0.117	0.501	0.49	0.512
2.74	0.106	0.096	0.117	0.502	0.491	0.512
2.75	0.106	0.096	0.117	0.503	0.492	0.513
2.76	0.107	0.096	0.117	0.503	0.492	0.514
2.77	0.107	0.096	0.117	0.504	0.493	0.515
2.78	0.107	0.096	0.118	0.505	0.494	0.515
2.79	0.107	0.096	0.118	0.505	0.495	0.516
2.8	0.107	0.096	0.118	0.506	0.495	0.517
2.81	0.107	0.096	0.118	0.507	0.496	0.517
2.82	0.107	0.096	0.118	0.507	0.497	0.518
2.83	0.107	0.096	0.118	0.508	0.497	0.519
2.84	0.107	0.096	0.118	0.509	0.498	0.52
2.85	0.107	0.096	0.118	0.51	0.499	0.52
2.86	0.107	0.096	0.118	0.51	0.499	0.521
2.87	0.107	0.096	0.118	0.511	0.5	0.522
2.88	0.107	0.096	0.118	0.512	0.501	0.523
2.89	0.107	0.096	0.119	0.512	0.501	0.523
2.9	0.107	0.096	0.119	0.513	0.502	0.524
2.91	0.107	0.096	0.119	0.514	0.503	0.525
2.92	0.108	0.096	0.119	0.514	0.503	0.525
2.93	0.108	0.096	0.119	0.515	0.504	0.526
2.94	0.108	0.096	0.119	0.516	0.505	0.527
2.95	0.108	0.096	0.119	0.517	0.505	0.528
2.96	0.108	0.096	0.119	0.517	0.506	0.528
2.97	0.108	0.096	0.119	0.518	0.507	0.529
2.98	0.108	0.096	0.119	0.519	0.508	0.53
2.99	0.108	0.096	0.119	0.519	0.508	0.53
3	0.108	0.097	0.119	0.52	0.509	0.531
3.01	0.108	0.097	0.12	0.52	0.509	0.532
3.02	0.108	0.097	0.12	0.521	0.51	0.532
3.03	0.108	0.097	0.12	0.521	0.51	0.532
3.04	0.108	0.097	0.12	0.522	0.511	0.533
3.05	0.108	0.097	0.12	0.522	0.511	0.533
3.06	0.108	0.097	0.12	0.523	0.512	0.534
3.07	0.108	0.097	0.12	0.523	0.512	0.534
3.08	0.108	0.097	0.12	0.524	0.512	0.535
3.09	0.108	0.097	0.12	0.524	0.513	0.535
3.1	0.108	0.097	0.12	0.524	0.513	0.536
3.11	0.108	0.097	0.12	0.525	0.514	0.536
3.12	0.108	0.097	0.12	0.525	0.514	0.537
3.13	0.109	0.097	0.12	0.526	0.515	0.537
3.14	0.109	0.097	0.12	0.526	0.515	0.538
3.15	0.109	0.097	0.12	0.527	0.515	0.538
3.16	0.109	0.097	0.121	0.527	0.516	0.539
3.17	0.109	0.097	0.121	0.528	0.516	0.539
3.18	0.109	0.097	0.121	0.528	0.517	0.539
3.19	0.109	0.097	0.121	0.529	0.517	0.54
3.2	0.109	0.097	0.121	0.529	0.518	0.54
3.21	0.109	0.097	0.121	0.529	0.518	0.541
3.22	0.109	0.097	0.121	0.53	0.518	0.541
3.23	0.109	0.097	0.121	0.53	0.519	0.542
3.24	0.109	0.097	0.121	0.531	0.519	0.542
3.25	0.109	0.097	0.121	0.531	0.52	0.543
3.26	0.109	0.097	0.121	0.532	0.52	0.543
3.27	0.109	0.097	0.121	0.532	0.521	0.544
3.28	0.109	0.097	0.121	0.533	0.521	0.544
3.29	0.109	0.097	0.121	0.533	0.522	0.545
3.3	0.109	0.097	0.121	0.533	0.522	0.545
3.31	0.109	0.097	0.122	0.534	0.522	0.546
3.32	0.109	0.097	0.122	0.534	0.523	0.546
3.33	0.109	0.097	0.122	0.535	0.523	0.546
3.34	0.109	0.097	0.122	0.535	0.524	0.547
3.35	0.109	0.097	0.122	0.536	0.524	0.547
3.36	0.109	0.097	0.122	0.536	0.525	0.548
3.37	0.109	0.097	0.122	0.537	0.525	0.548
3.38	0.11	0.097	0.122	0.537	0.525	0.549
3.39	0.11	0.097	0.122	0.538	0.526	0.549
3.4	0.11	0.097	0.122	0.538	0.526	0.55
3.41	0.11	0.097	0.122	0.538	0.527	0.55
3.42	0.11	0.097	0.122	0.539	0.527	0.551
3.43	0.11	0.097	0.122	0.539	0.528	0.551
3.44	0.11	0.097	0.122	0.54	0.528	0.552
3.45	0.11	0.097	0.122	0.54	0.528	0.552
3.46	0.11	0.097	0.123	0.541	0.529	0.552
3.47	0.11	0.097	0.123	0.541	0.529	0.553
3.48	0.11	0.097	0.123	0.542	0.53	0.553
3.49	0.11	0.097	0.123	0.542	0.53	0.554
3.5	0.11	0.097	0.123	0.542	0.531	0.554
3.51	0.11	0.097	0.123	0.543	0.531	0.555
3.52	0.11	0.097	0.123	0.543	0.532	0.555
3.53	0.11	0.097	0.123	0.544	0.532	0.556
3.54	0.11	0.097	0.123	0.544	0.532	0.556
3.55	0.11	0.097	0.123	0.545	0.533	0.557
3.56	0.11	0.097	0.123	0.545	0.533	0.557
3.57	0.11	0.097	0.123	0.546	0.534	0.558
3.58	0.11	0.097	0.123	0.546	0.534	0.558
3.59	0.11	0.097	0.123	0.547	0.535	0.559
3.6	0.11	0.097	0.124	0.547	0.535	0.559
3.61	0.11	0.097	0.124	0.547	0.535	0.559
3.62	0.11	0.097	0.124	0.548	0.536	0.56
3.63	0.111	0.097	0.124	0.548	0.536	0.56
3.64	0.111	0.097	0.124	0.549	0.537	0.561
3.65	0.111	0.097	0.124	0.549	0.537	0.561
3.66	0.111	0.097	0.124	0.55	0.538	0.562
3.67	0.111	0.097	0.124	0.55	0.538	0.562
3.68	0.111	0.097	0.124	0.551	0.538	0.563
3.69	0.111	0.097	0.124	0.551	0.539	0.563
3.7	0.111	0.097	0.124	0.551	0.539	0.564
3.71	0.111	0.097	0.124	0.552	0.54	0.564
3.72	0.111	0.097	0.124	0.552	0.54	0.565
3.73	0.111	0.097	0.124	0.553	0.541	0.565
3.74	0.111	0.097	0.124	0.553	0.541	0.566
3.75	0.111	0.097	0.125	0.554	0.542	0.566
3.76	0.111	0.098	0.125	0.554	0.542	0.566
3.77	0.111	0.098	0.125	0.555	0.542	0.567
3.78	0.111	0.098	0.125	0.555	0.543	0.567
3.79	0.111	0.098	0.125	0.556	0.543	0.568
3.8	0.111	0.098	0.125	0.556	0.544	0.568
3.81	0.111	0.098	0.125	0.556	0.544	0.569
3.82	0.111	0.098	0.125	0.557	0.545	0.569
3.83	0.111	0.098	0.125	0.557	0.545	0.57
3.84	0.111	0.098	0.125	0.558	0.545	0.57
3.85	0.111	0.098	0.125	0.558	0.546	0.571
3.86	0.111	0.098	0.125	0.559	0.546	0.571
3.87	0.111	0.098	0.125	0.559	0.547	0.572
3.88	0.112	0.098	0.125	0.56	0.547	0.572
3.89	0.112	0.098	0.125	0.56	0.548	0.573
3.9	0.112	0.098	0.126	0.56	0.548	0.573
3.91	0.112	0.098	0.126	0.561	0.548	0.573
3.92	0.112	0.098	0.126	0.561	0.549	0.574
3.93	0.112	0.098	0.126	0.562	0.549	0.574
3.94	0.112	0.098	0.126	0.562	0.55	0.575
3.95	0.112	0.098	0.126	0.563	0.55	0.575
3.96	0.112	0.098	0.126	0.563	0.551	0.576
3.97	0.112	0.098	0.126	0.564	0.551	0.576
3.98	0.112	0.098	0.126	0.564	0.552	0.577
3.99	0.112	0.098	0.126	0.565	0.552	0.577
4	0.112	0.098	0.126	0.565	0.552	0.578
4.01	0.112	0.098	0.126	0.565	0.553	0.578
4.02	0.112	0.098	0.126	0.566	0.553	0.578
4.03	0.112	0.098	0.126	0.566	0.553	0.579
4.04	0.112	0.098	0.126	0.566	0.554	0.579
4.05	0.112	0.098	0.126	0.567	0.554	0.579
4.06	0.112	0.098	0.126	0.567	0.554	0.58
4.07	0.112	0.098	0.127	0.567	0.555	0.58
4.08	0.112	0.098	0.127	0.568	0.555	0.581
4.09	0.112	0.098	0.127	0.568	0.555	0.581
4.1	0.112	0.098	0.127	0.568	0.556	0.581
4.11	0.112	0.098	0.127	0.569	0.556	0.582
4.12	0.112	0.098	0.127	0.569	0.556	0.582
4.13	0.112	0.098	0.127	0.57	0.557	0.582
4.14	0.112	0.098	0.127	0.57	0.557	0.583
4.15	0.112	0.098	0.127	0.57	0.557	0.583
4.16	0.112	0.098	0.127	0.571	0.558	0.583
4.17	0.112	0.098	0.127	0.571	0.558	0.584
4.18	0.112	0.098	0.127	0.571	0.558	0.584
4.19	0.112	0.098	0.127	0.572	0.559	0.585
4.2	0.112	0.098	0.127	0.572	0.559	0.585
4.21	0.112	0.098	0.127	0.572	0.559	0.585
4.22	0.112	0.098	0.127	0.573	0.56	0.586
4.23	0.112	0.098	0.127	0.573	0.56	0.586
4.24	0.112	0.098	0.127	0.573	0.56	0.586
4.25	0.113	0.098	0.127	0.574	0.561	0.587
4.26	0.113	0.098	0.127	0.574	0.561	0.587
4.27	0.113	0.098	0.127	0.574	0.561	0.587
4.28	0.113	0.098	0.128	0.575	0.562	0.588
4.29	0.113	0.098	0.128	0.575	0.562	0.588
4.3	0.113	0.098	0.128	0.575	0.562	0.589
4.31	0.113	0.098	0.128	0.576	0.563	0.589
4.32	0.113	0.098	0.128	0.576	0.563	0.589
4.33	0.113	0.098	0.128	0.577	0.563	0.59
4.34	0.113	0.098	0.128	0.577	0.564	0.59
4.35	0.113	0.098	0.128	0.577	0.564	0.59
4.36	0.113	0.098	0.128	0.578	0.564	0.591
4.37	0.113	0.098	0.128	0.578	0.565	0.591
4.38	0.113	0.098	0.128	0.578	0.565	0.592
4.39	0.113	0.098	0.128	0.579	0.565	0.592
4.4	0.113	0.098	0.128	0.579	0.566	0.592
4.41	0.113	0.098	0.128	0.579	0.566	0.593
4.42	0.113	0.098	0.128	0.58	0.566	0.593
4.43	0.113	0.097	0.128	0.58	0.567	0.593
4.44	0.113	0.097	0.128	0.58	0.567	0.594
4.45	0.113	0.097	0.128	0.581	0.567	0.594
4.46	0.113	0.097	0.128	0.581	0.568	0.594
4.47	0.113	0.097	0.128	0.581	0.568	0.595
4.48	0.113	0.097	0.128	0.582	0.568	0.595
4.49	0.113	0.097	0.129	0.582	0.569	0.596
4.5	0.113	0.097	0.129	0.582	0.569	0.596
4.51	0.113	0.097	0.129	0.583	0.569	0.596
4.52	0.113	0.097	0.129	0.583	0.57	0.597
4.53	0.113	0.097	0.129	0.584	0.57	0.597
4.54	0.113	0.097	0.129	0.584	0.57	0.597
4.55	0.113	0.097	0.129	0.584	0.571	0.598
4.56	0.113	0.097	0.129	0.585	0.571	0.598
4.57	0.113	0.097	0.129	0.585	0.571	0.598
4.58	0.113	0.097	0.129	0.585	0.572	0.599
4.59	0.113	0.097	0.129	0.586	0.572	0.599
4.6	0.113	0.097	0.129	0.586	0.572	0.6
4.61	0.113	0.097	0.129	0.586	0.573	0.6
4.62	0.113	0.097	0.129	0.587	0.573	0.6
4.63	0.113	0.097	0.129	0.587	0.573	0.601
4.64	0.113	0.097	0.129	0.587	0.574	0.601
4.65	0.113	0.097	0.129	0.588	0.574	0.601
4.66	0.113	0.097	0.129	0.588	0.574	0.602
4.67	0.113	0.097	0.129	0.588	0.575	0.602
4.68	0.113	0.097	0.129	0.589	0.575	0.602
4.69	0.113	0.097	0.129	0.589	0.575	0.603
4.7	0.113	0.097	0.129	0.589	0.576	0.603
4.71	0.113	0.097	0.13	0.59	0.576	0.604
4.72	0.113	0.097	0.13	0.59	0.576	0.604
4.73	0.113	0.097	0.13	0.591	0.577	0.604
4.74	0.113	0.097	0.13	0.591	0.577	0.605
4.75	0.114	0.097	0.13	0.591	0.577	0.605
4.76	0.114	0.097	0.13	0.592	0.578	0.605
4.77	0.114	0.097	0.13	0.592	0.578	0.606
4.78	0.114	0.097	0.13	0.592	0.578	0.606
4.79	0.114	0.097	0.13	0.593	0.579	0.606
4.8	0.114	0.097	0.13	0.593	0.579	0.607
4.81	0.114	0.097	0.13	0.593	0.579	0.607
4.82	0.114	0.097	0.13	0.594	0.58	0.608
4.83	0.114	0.097	0.13	0.594	0.58	0.608
4.84	0.114	0.097	0.13	0.594	0.58	0.608
4.85	0.114	0.097	0.13	0.595	0.581	0.609
4.86	0.114	0.097	0.13	0.595	0.581	0.609
4.87	0.114	0.097	0.13	0.595	0.581	0.609
4.88	0.114	0.097	0.13	0.596	0.582	0.61
4.89	0.114	0.097	0.13	0.596	0.582	0.61
4.9	0.114	0.097	0.13	0.596	0.582	0.611
4.91	0.114	0.097	0.13	0.597	0.583	0.611
4.92	0.114	0.097	0.131	0.597	0.583	0.611
4.93	0.114	0.097	0.131	0.598	0.583	0.612
4.94	0.114	0.097	0.131	0.598	0.584	0.612
4.95	0.114	0.097	0.131	0.598	0.584	0.612
4.96	0.114	0.097	0.131	0.599	0.585	0.613
4.97	0.114	0.097	0.131	0.599	0.585	0.613
4.98	0.114	0.097	0.131	0.599	0.585	0.613
4.99	0.114	0.097	0.131	0.6	0.586	0.614
5	0.114	0.097	0.131	0.6	0.586	0.614

## Sheet: AUC_PR (Lung)
recall	1 Year	precision_1y_low	precision_1y_high	3 Year	precision_3y_low	precision_3y_high	5 Year	precision_5y_low	precision_5y_high	precision_1y_min	precision_1y_min_low	precision_1y_min_high	precision_3y_min	precision_3y_min_low	precision_3y_min_high	precision_5y_min	precision_5y_min_low	precision_5y_min_high
0	0.5	0.448	0.552	0.75	0.684	0.816	0.92	0.847	0.993	0.1	0.072	0.128	0.16	0.126	0.194	0.13	0.093	0.167
0.002	0.536	0.484	0.588	0.782	0.716	0.848	0.952	0.878	1	0.105	0.077	0.133	0.166	0.132	0.2	0.135	0.098	0.172
0.004	0.572	0.52	0.624	0.814	0.747	0.881	0.984	0.91	1	0.11	0.082	0.138	0.172	0.138	0.206	0.14	0.103	0.177
0.006	0.608	0.555	0.661	0.834	0.767	0.901	0.998	0.924	1	0.115	0.087	0.143	0.178	0.144	0.212	0.145	0.108	0.182
0.008	0.644	0.591	0.697	0.842	0.775	0.909	0.994	0.92	1	0.12	0.092	0.148	0.184	0.15	0.218	0.15	0.113	0.187
0.01	0.68	0.627	0.733	0.85	0.783	0.917	0.99	0.917	1	0.125	0.097	0.153	0.19	0.156	0.224	0.155	0.118	0.192
0.012	0.683	0.63	0.736	0.858	0.792	0.924	0.988	0.915	1	0.13	0.103	0.157	0.196	0.162	0.23	0.16	0.123	0.197
0.014	0.685	0.632	0.738	0.866	0.8	0.932	0.986	0.913	1	0.135	0.108	0.162	0.202	0.168	0.236	0.165	0.128	0.202
0.016	0.688	0.635	0.741	0.871	0.804	0.937	0.984	0.911	1	0.14	0.113	0.167	0.208	0.175	0.241	0.17	0.133	0.207
0.018	0.691	0.638	0.743	0.872	0.806	0.938	0.982	0.91	1	0.145	0.118	0.172	0.214	0.181	0.247	0.175	0.138	0.212
0.02	0.693	0.641	0.746	0.873	0.808	0.939	0.98	0.908	1	0.15	0.123	0.177	0.22	0.187	0.253	0.18	0.143	0.217
0.022	0.696	0.644	0.748	0.875	0.809	0.94	0.979	0.907	1	0.153	0.126	0.181	0.218	0.185	0.251	0.178	0.142	0.214
0.024	0.699	0.646	0.751	0.876	0.811	0.941	0.977	0.906	1	0.157	0.13	0.184	0.216	0.183	0.249	0.176	0.14	0.212
0.026	0.698	0.646	0.75	0.877	0.812	0.943	0.976	0.904	1	0.16	0.133	0.187	0.214	0.181	0.247	0.174	0.138	0.21
0.028	0.694	0.642	0.746	0.879	0.814	0.944	0.974	0.903	1	0.163	0.136	0.19	0.212	0.179	0.245	0.172	0.136	0.208
0.03	0.69	0.638	0.742	0.88	0.815	0.945	0.973	0.902	1	0.167	0.14	0.194	0.21	0.177	0.243	0.17	0.134	0.206
0.032	0.686	0.635	0.737	0.879	0.815	0.944	0.971	0.901	1	0.17	0.143	0.197	0.208	0.175	0.241	0.168	0.132	0.204
0.034	0.682	0.631	0.733	0.879	0.815	0.943	0.97	0.899	1	0.173	0.147	0.2	0.206	0.174	0.238	0.166	0.13	0.202
0.036	0.678	0.627	0.729	0.879	0.814	0.943	0.968	0.898	1	0.177	0.15	0.203	0.204	0.172	0.236	0.164	0.129	0.199
0.038	0.674	0.623	0.725	0.878	0.814	0.942	0.967	0.897	1	0.18	0.153	0.207	0.202	0.17	0.234	0.162	0.127	0.197
0.04	0.67	0.62	0.72	0.878	0.814	0.941	0.965	0.896	1	0.183	0.157	0.21	0.2	0.168	0.232	0.16	0.125	0.195
0.042	0.665	0.615	0.715	0.877	0.814	0.94	0.964	0.895	1	0.187	0.16	0.213	0.198	0.166	0.23	0.158	0.123	0.193
0.044	0.661	0.611	0.711	0.877	0.813	0.94	0.963	0.895	1	0.19	0.164	0.216	0.196	0.164	0.228	0.156	0.121	0.191
0.046	0.656	0.606	0.706	0.876	0.813	0.939	0.963	0.894	1	0.193	0.167	0.22	0.194	0.162	0.226	0.154	0.119	0.189
0.048	0.651	0.602	0.701	0.876	0.813	0.938	0.962	0.894	1	0.197	0.17	0.223	0.192	0.161	0.223	0.152	0.117	0.187
0.05	0.647	0.598	0.696	0.875	0.813	0.937	0.961	0.893	1	0.2	0.174	0.226	0.19	0.159	0.221	0.15	0.116	0.184
0.052	0.642	0.593	0.691	0.875	0.813	0.937	0.96	0.893	1	0.199	0.173	0.225	0.189	0.158	0.221	0.15	0.116	0.184
0.054	0.637	0.589	0.686	0.875	0.813	0.937	0.96	0.892	1	0.199	0.173	0.225	0.189	0.158	0.22	0.15	0.116	0.184
0.056	0.633	0.584	0.681	0.874	0.813	0.936	0.959	0.892	1	0.198	0.172	0.224	0.188	0.157	0.219	0.15	0.116	0.184
0.058	0.628	0.58	0.676	0.874	0.813	0.936	0.958	0.891	1	0.197	0.172	0.223	0.187	0.156	0.218	0.15	0.116	0.184
0.06	0.623	0.575	0.671	0.874	0.813	0.935	0.957	0.891	1	0.197	0.171	0.222	0.187	0.156	0.217	0.15	0.116	0.184
0.062	0.619	0.571	0.667	0.874	0.813	0.935	0.957	0.89	1	0.196	0.17	0.222	0.186	0.155	0.217	0.15	0.116	0.184
0.064	0.614	0.566	0.662	0.874	0.813	0.934	0.956	0.89	1	0.195	0.17	0.221	0.185	0.155	0.216	0.15	0.116	0.184
0.066	0.609	0.562	0.657	0.873	0.813	0.934	0.955	0.889	1	0.195	0.169	0.22	0.185	0.154	0.215	0.15	0.117	0.183
0.068	0.605	0.558	0.652	0.873	0.813	0.934	0.954	0.889	1	0.194	0.169	0.219	0.184	0.154	0.214	0.15	0.117	0.183
0.07	0.6	0.553	0.647	0.873	0.813	0.933	0.954	0.888	1	0.193	0.168	0.219	0.183	0.153	0.214	0.15	0.117	0.183
0.072	0.597	0.55	0.643	0.873	0.813	0.933	0.953	0.888	1	0.193	0.168	0.218	0.183	0.153	0.213	0.15	0.117	0.183
0.074	0.593	0.547	0.64	0.873	0.813	0.932	0.952	0.887	1	0.192	0.167	0.217	0.182	0.152	0.212	0.15	0.117	0.183
0.076	0.59	0.544	0.636	0.872	0.813	0.932	0.951	0.887	1	0.191	0.166	0.216	0.181	0.152	0.211	0.15	0.117	0.183
0.078	0.587	0.54	0.633	0.872	0.813	0.932	0.951	0.886	1	0.191	0.166	0.216	0.181	0.151	0.211	0.15	0.117	0.183
0.08	0.583	0.537	0.629	0.872	0.813	0.931	0.95	0.886	1	0.19	0.165	0.215	0.18	0.15	0.21	0.15	0.117	0.183
0.082	0.58	0.534	0.626	0.872	0.813	0.931	0.95	0.886	1	0.189	0.165	0.214	0.18	0.15	0.209	0.15	0.117	0.182
0.084	0.577	0.531	0.622	0.872	0.813	0.93	0.949	0.886	1	0.189	0.164	0.213	0.179	0.15	0.209	0.149	0.117	0.182
0.086	0.573	0.528	0.619	0.871	0.813	0.93	0.949	0.885	1	0.188	0.164	0.213	0.179	0.15	0.209	0.149	0.117	0.182
0.088	0.57	0.525	0.615	0.871	0.813	0.93	0.949	0.885	1	0.188	0.163	0.212	0.179	0.15	0.208	0.149	0.117	0.181
0.09	0.567	0.522	0.612	0.871	0.813	0.929	0.949	0.885	1	0.187	0.163	0.211	0.179	0.149	0.208	0.149	0.116	0.181
0.092	0.563	0.518	0.608	0.871	0.813	0.929	0.948	0.885	1	0.187	0.162	0.211	0.178	0.149	0.207	0.148	0.116	0.18
0.094	0.56	0.515	0.605	0.871	0.813	0.928	0.948	0.885	1	0.186	0.162	0.21	0.178	0.149	0.207	0.148	0.116	0.18
0.096	0.557	0.512	0.601	0.87	0.813	0.928	0.948	0.885	1	0.185	0.161	0.209	0.178	0.149	0.207	0.148	0.116	0.18
0.098	0.553	0.509	0.597	0.87	0.813	0.928	0.947	0.885	1	0.185	0.161	0.209	0.177	0.149	0.206	0.147	0.116	0.179
0.1	0.55	0.506	0.594	0.87	0.813	0.927	0.947	0.885	1	0.184	0.16	0.208	0.177	0.149	0.206	0.147	0.116	0.179
0.102	0.548	0.504	0.592	0.87	0.813	0.927	0.947	0.885	1	0.184	0.16	0.207	0.177	0.148	0.205	0.147	0.115	0.178
0.104	0.546	0.502	0.59	0.87	0.813	0.927	0.947	0.885	1	0.183	0.159	0.207	0.177	0.148	0.205	0.147	0.115	0.178
0.106	0.544	0.5	0.588	0.87	0.813	0.926	0.946	0.885	1	0.182	0.159	0.206	0.176	0.148	0.205	0.146	0.115	0.178
0.108	0.542	0.499	0.585	0.87	0.813	0.926	0.946	0.885	1	0.182	0.158	0.205	0.176	0.148	0.204	0.146	0.115	0.177
0.11	0.54	0.497	0.583	0.87	0.813	0.926	0.946	0.885	1	0.181	0.158	0.205	0.176	0.148	0.204	0.146	0.115	0.177
0.112	0.538	0.495	0.581	0.869	0.813	0.925	0.946	0.885	1	0.181	0.157	0.204	0.176	0.147	0.204	0.146	0.115	0.176
0.114	0.536	0.493	0.579	0.869	0.813	0.925	0.945	0.885	1	0.18	0.157	0.203	0.175	0.147	0.203	0.145	0.114	0.176
0.116	0.534	0.491	0.577	0.869	0.814	0.925	0.945	0.885	1	0.18	0.156	0.203	0.175	0.147	0.203	0.145	0.114	0.176
0.118	0.532	0.489	0.575	0.869	0.814	0.925	0.945	0.884	1	0.179	0.156	0.202	0.175	0.147	0.202	0.145	0.114	0.175
0.12	0.53	0.488	0.572	0.869	0.814	0.924	0.944	0.884	1	0.178	0.155	0.202	0.174	0.147	0.202	0.144	0.114	0.175
0.122	0.528	0.486	0.57	0.869	0.814	0.924	0.944	0.884	1	0.178	0.155	0.201	0.174	0.147	0.202	0.144	0.114	0.175
0.124	0.526	0.484	0.568	0.869	0.814	0.924	0.944	0.884	1	0.177	0.154	0.2	0.174	0.146	0.201	0.144	0.114	0.174
0.126	0.524	0.482	0.566	0.869	0.814	0.923	0.944	0.884	1	0.177	0.154	0.2	0.174	0.146	0.201	0.144	0.113	0.174
0.128	0.522	0.48	0.564	0.869	0.814	0.923	0.943	0.884	1	0.176	0.153	0.199	0.173	0.146	0.201	0.143	0.113	0.173
0.13	0.52	0.478	0.562	0.869	0.814	0.923	0.943	0.884	1	0.175	0.153	0.198	0.173	0.146	0.2	0.143	0.113	0.173
0.132	0.518	0.477	0.559	0.868	0.814	0.923	0.943	0.884	1	0.175	0.152	0.198	0.173	0.146	0.2	0.143	0.113	0.173
0.134	0.516	0.475	0.557	0.868	0.814	0.922	0.942	0.884	1	0.174	0.152	0.197	0.172	0.145	0.199	0.142	0.113	0.172
0.136	0.514	0.473	0.555	0.868	0.814	0.922	0.942	0.884	1	0.174	0.151	0.196	0.172	0.145	0.199	0.142	0.112	0.172
0.138	0.512	0.471	0.553	0.868	0.814	0.922	0.942	0.884	1	0.173	0.151	0.196	0.172	0.145	0.199	0.142	0.112	0.171
0.14	0.51	0.469	0.551	0.868	0.815	0.921	0.942	0.884	1	0.173	0.15	0.195	0.172	0.145	0.198	0.142	0.112	0.171
0.142	0.508	0.467	0.549	0.868	0.815	0.921	0.941	0.883	0.999	0.172	0.15	0.194	0.171	0.145	0.198	0.141	0.112	0.171
0.144	0.506	0.466	0.546	0.868	0.815	0.921	0.941	0.883	0.999	0.171	0.149	0.194	0.171	0.144	0.198	0.141	0.112	0.17
0.146	0.504	0.464	0.544	0.868	0.815	0.921	0.941	0.883	0.998	0.171	0.149	0.193	0.171	0.144	0.197	0.141	0.112	0.17
0.148	0.502	0.462	0.542	0.868	0.815	0.92	0.94	0.883	0.998	0.17	0.148	0.192	0.17	0.144	0.197	0.14	0.111	0.17
0.15	0.5	0.46	0.54	0.868	0.815	0.92	0.94	0.883	0.997	0.17	0.148	0.192	0.17	0.144	0.196	0.14	0.111	0.169
0.152	0.5	0.46	0.539	0.867	0.815	0.92	0.94	0.883	0.997	0.17	0.148	0.191	0.17	0.143	0.196	0.14	0.111	0.169
0.154	0.499	0.459	0.539	0.867	0.815	0.92	0.94	0.883	0.996	0.169	0.147	0.191	0.169	0.143	0.196	0.139	0.111	0.168
0.156	0.499	0.459	0.538	0.867	0.815	0.919	0.94	0.883	0.996	0.169	0.147	0.191	0.169	0.143	0.195	0.139	0.11	0.168
0.158	0.498	0.459	0.538	0.867	0.815	0.919	0.939	0.883	0.996	0.168	0.147	0.19	0.169	0.143	0.195	0.139	0.11	0.168
0.16	0.498	0.459	0.537	0.867	0.815	0.919	0.939	0.883	0.995	0.168	0.146	0.19	0.169	0.143	0.195	0.139	0.11	0.167
0.162	0.498	0.458	0.537	0.867	0.815	0.919	0.939	0.883	0.995	0.168	0.146	0.189	0.168	0.143	0.194	0.138	0.11	0.167
0.164	0.497	0.458	0.536	0.867	0.815	0.918	0.939	0.883	0.995	0.167	0.146	0.189	0.168	0.142	0.194	0.138	0.11	0.167
0.166	0.497	0.458	0.536	0.867	0.815	0.918	0.939	0.883	0.994	0.167	0.145	0.188	0.168	0.142	0.194	0.138	0.11	0.166
0.168	0.496	0.458	0.535	0.867	0.815	0.918	0.939	0.883	0.994	0.166	0.145	0.188	0.168	0.142	0.193	0.138	0.109	0.166
0.17	0.496	0.457	0.535	0.867	0.816	0.917	0.938	0.883	0.994	0.166	0.145	0.187	0.167	0.142	0.193	0.137	0.109	0.165
0.172	0.496	0.457	0.534	0.866	0.816	0.917	0.938	0.883	0.993	0.166	0.144	0.187	0.167	0.142	0.193	0.137	0.109	0.165
0.174	0.495	0.457	0.534	0.866	0.816	0.917	0.938	0.883	0.993	0.165	0.144	0.186	0.167	0.142	0.192	0.137	0.109	0.165
0.176	0.495	0.456	0.533	0.866	0.816	0.917	0.938	0.883	0.993	0.165	0.144	0.186	0.167	0.141	0.192	0.137	0.109	0.164
0.178	0.494	0.456	0.533	0.866	0.816	0.916	0.938	0.883	0.992	0.164	0.143	0.185	0.166	0.141	0.192	0.136	0.109	0.164
0.18	0.494	0.456	0.532	0.866	0.816	0.916	0.938	0.883	0.992	0.164	0.143	0.185	0.166	0.141	0.191	0.136	0.108	0.164
0.182	0.494	0.456	0.532	0.866	0.816	0.916	0.937	0.883	0.992	0.164	0.143	0.184	0.166	0.141	0.191	0.136	0.108	0.163
0.184	0.493	0.455	0.531	0.866	0.816	0.916	0.937	0.883	0.991	0.163	0.142	0.184	0.166	0.141	0.191	0.136	0.108	0.163
0.186	0.493	0.455	0.531	0.866	0.816	0.915	0.937	0.883	0.991	0.163	0.142	0.183	0.165	0.14	0.19	0.135	0.108	0.163
0.188	0.492	0.455	0.53	0.866	0.816	0.915	0.937	0.883	0.991	0.162	0.142	0.183	0.165	0.14	0.19	0.135	0.108	0.162
0.19	0.492	0.454	0.53	0.866	0.816	0.915	0.937	0.883	0.99	0.162	0.141	0.183	0.165	0.14	0.189	0.135	0.108	0.162
0.192	0.492	0.454	0.529	0.865	0.816	0.915	0.937	0.883	0.99	0.162	0.141	0.182	0.165	0.14	0.189	0.135	0.107	0.162
0.194	0.491	0.454	0.528	0.865	0.816	0.914	0.936	0.883	0.99	0.161	0.141	0.182	0.164	0.14	0.189	0.134	0.107	0.161
0.196	0.491	0.454	0.528	0.865	0.816	0.914	0.936	0.883	0.989	0.161	0.14	0.181	0.164	0.14	0.188	0.134	0.107	0.161
0.198	0.49	0.453	0.527	0.865	0.816	0.914	0.936	0.883	0.989	0.16	0.14	0.181	0.164	0.139	0.188	0.134	0.107	0.161
0.2	0.49	0.453	0.527	0.865	0.816	0.914	0.936	0.883	0.989	0.16	0.14	0.18	0.164	0.139	0.188	0.134	0.107	0.16
0.202	0.49	0.453	0.526	0.865	0.816	0.913	0.936	0.883	0.988	0.16	0.139	0.18	0.163	0.139	0.187	0.133	0.107	0.16
0.204	0.489	0.452	0.526	0.865	0.817	0.913	0.936	0.883	0.988	0.159	0.139	0.179	0.163	0.139	0.187	0.133	0.106	0.16
0.206	0.489	0.452	0.525	0.865	0.817	0.913	0.936	0.883	0.988	0.159	0.139	0.179	0.163	0.139	0.187	0.133	0.106	0.159
0.208	0.488	0.452	0.525	0.865	0.817	0.913	0.935	0.883	0.988	0.158	0.138	0.178	0.162	0.138	0.186	0.132	0.106	0.159
0.21	0.488	0.452	0.524	0.865	0.817	0.913	0.935	0.883	0.987	0.158	0.138	0.178	0.162	0.138	0.186	0.132	0.106	0.159
0.212	0.488	0.451	0.524	0.865	0.817	0.912	0.935	0.883	0.987	0.158	0.138	0.177	0.162	0.138	0.186	0.132	0.106	0.158
0.214	0.487	0.451	0.523	0.865	0.817	0.912	0.935	0.883	0.987	0.157	0.137	0.177	0.162	0.138	0.185	0.132	0.105	0.158
0.216	0.487	0.451	0.523	0.865	0.817	0.912	0.935	0.883	0.986	0.157	0.137	0.177	0.161	0.138	0.185	0.131	0.105	0.158
0.218	0.486	0.45	0.522	0.864	0.817	0.912	0.935	0.883	0.986	0.156	0.137	0.176	0.161	0.137	0.185	0.131	0.105	0.157
0.22	0.486	0.45	0.522	0.864	0.817	0.912	0.934	0.883	0.986	0.156	0.136	0.176	0.161	0.137	0.185	0.131	0.105	0.157
0.222	0.486	0.45	0.521	0.864	0.817	0.911	0.934	0.883	0.985	0.156	0.136	0.175	0.161	0.137	0.184	0.131	0.105	0.157
0.224	0.485	0.45	0.521	0.864	0.817	0.911	0.934	0.883	0.985	0.155	0.136	0.175	0.16	0.137	0.184	0.13	0.105	0.156
0.226	0.485	0.449	0.52	0.864	0.817	0.911	0.934	0.883	0.985	0.155	0.135	0.174	0.16	0.137	0.184	0.13	0.104	0.156
0.228	0.484	0.449	0.52	0.864	0.817	0.911	0.934	0.883	0.984	0.154	0.135	0.174	0.16	0.137	0.183	0.13	0.104	0.156
0.23	0.484	0.449	0.519	0.864	0.818	0.911	0.934	0.883	0.984	0.154	0.135	0.173	0.16	0.136	0.183	0.13	0.104	0.155
0.232	0.484	0.448	0.519	0.864	0.818	0.91	0.933	0.883	0.984	0.154	0.134	0.173	0.159	0.136	0.183	0.129	0.104	0.155
0.234	0.483	0.448	0.518	0.864	0.818	0.91	0.933	0.883	0.984	0.153	0.134	0.172	0.159	0.136	0.182	0.129	0.104	0.155
0.236	0.483	0.448	0.518	0.864	0.818	0.91	0.933	0.883	0.983	0.153	0.134	0.172	0.159	0.136	0.182	0.129	0.103	0.154
0.238	0.482	0.447	0.517	0.864	0.818	0.91	0.933	0.883	0.983	0.152	0.133	0.172	0.159	0.136	0.182	0.129	0.103	0.154
0.24	0.482	0.447	0.517	0.864	0.818	0.91	0.933	0.883	0.983	0.152	0.133	0.171	0.158	0.135	0.181	0.128	0.103	0.154
0.242	0.482	0.447	0.516	0.864	0.818	0.91	0.933	0.883	0.982	0.152	0.133	0.171	0.158	0.135	0.181	0.128	0.103	0.153
0.244	0.481	0.447	0.516	0.864	0.818	0.909	0.932	0.883	0.982	0.151	0.132	0.17	0.158	0.135	0.181	0.128	0.103	0.153
0.246	0.481	0.446	0.515	0.864	0.818	0.909	0.932	0.883	0.982	0.151	0.132	0.17	0.158	0.135	0.18	0.128	0.102	0.153
0.248	0.48	0.446	0.515	0.864	0.818	0.909	0.932	0.883	0.981	0.15	0.132	0.169	0.157	0.135	0.18	0.127	0.102	0.152
0.25	0.48	0.446	0.514	0.864	0.818	0.909	0.932	0.883	0.981	0.15	0.131	0.169	0.157	0.134	0.18	0.127	0.102	0.152
0.252	0.48	0.446	0.514	0.863	0.818	0.909	0.932	0.883	0.981	0.15	0.131	0.168	0.157	0.134	0.179	0.127	0.102	0.152
0.254	0.48	0.446	0.514	0.863	0.818	0.908	0.932	0.883	0.981	0.149	0.13	0.168	0.156	0.134	0.179	0.126	0.102	0.151
0.256	0.48	0.446	0.514	0.863	0.818	0.908	0.932	0.883	0.981	0.149	0.13	0.167	0.156	0.134	0.179	0.126	0.102	0.151
0.258	0.48	0.446	0.514	0.863	0.818	0.908	0.932	0.883	0.98	0.148	0.13	0.167	0.156	0.134	0.178	0.126	0.101	0.151
0.26	0.479	0.446	0.513	0.863	0.818	0.908	0.932	0.883	0.98	0.148	0.129	0.167	0.156	0.133	0.178	0.126	0.101	0.15
0.262	0.479	0.446	0.513	0.863	0.819	0.908	0.932	0.883	0.98	0.148	0.129	0.166	0.155	0.133	0.178	0.125	0.101	0.15
0.264	0.479	0.446	0.513	0.863	0.819	0.908	0.931	0.883	0.98	0.147	0.129	0.166	0.155	0.133	0.177	0.125	0.101	0.15
0.266	0.479	0.446	0.513	0.863	0.819	0.907	0.931	0.883	0.979	0.147	0.128	0.165	0.155	0.133	0.177	0.125	0.101	0.149
0.268	0.479	0.446	0.513	0.863	0.819	0.907	0.931	0.883	0.979	0.146	0.128	0.165	0.155	0.133	0.177	0.125	0.1	0.149
0.27	0.479	0.446	0.512	0.863	0.819	0.907	0.931	0.883	0.979	0.146	0.128	0.164	0.154	0.132	0.176	0.124	0.1	0.149
0.272	0.479	0.446	0.512	0.863	0.819	0.907	0.931	0.883	0.979	0.146	0.127	0.164	0.154	0.132	0.176	0.124	0.1	0.148
0.274	0.479	0.446	0.512	0.863	0.819	0.907	0.931	0.883	0.979	0.145	0.127	0.163	0.154	0.132	0.176	0.124	0.1	0.148
0.276	0.479	0.446	0.512	0.863	0.819	0.907	0.931	0.883	0.978	0.145	0.127	0.163	0.154	0.132	0.175	0.124	0.1	0.148
0.278	0.479	0.446	0.512	0.863	0.819	0.906	0.931	0.883	0.978	0.144	0.126	0.163	0.153	0.132	0.175	0.123	0.099	0.147
0.28	0.478	0.445	0.512	0.863	0.819	0.906	0.931	0.884	0.978	0.144	0.126	0.162	0.153	0.131	0.175	0.123	0.099	0.147
0.282	0.478	0.445	0.511	0.863	0.819	0.906	0.931	0.884	0.978	0.144	0.126	0.162	0.153	0.131	0.175	0.123	0.099	0.147
0.284	0.478	0.445	0.511	0.862	0.819	0.906	0.931	0.884	0.978	0.143	0.125	0.161	0.153	0.131	0.174	0.123	0.099	0.146
0.286	0.478	0.445	0.511	0.862	0.819	0.906	0.931	0.884	0.977	0.143	0.125	0.161	0.152	0.131	0.174	0.122	0.099	0.146
0.288	0.478	0.445	0.511	0.862	0.819	0.906	0.93	0.884	0.977	0.142	0.125	0.16	0.152	0.131	0.174	0.122	0.098	0.146
0.29	0.478	0.445	0.511	0.862	0.819	0.905	0.93	0.884	0.977	0.142	0.124	0.16	0.152	0.13	0.173	0.122	0.098	0.145
0.292	0.478	0.445	0.51	0.862	0.819	0.905	0.93	0.884	0.977	0.142	0.124	0.159	0.152	0.13	0.173	0.122	0.098	0.145
0.294	0.478	0.445	0.51	0.862	0.819	0.905	0.93	0.884	0.977	0.141	0.123	0.159	0.151	0.13	0.173	0.121	0.098	0.145
0.296	0.478	0.445	0.51	0.862	0.819	0.905	0.93	0.884	0.977	0.141	0.123	0.159	0.151	0.13	0.172	0.121	0.098	0.145
0.298	0.478	0.445	0.51	0.862	0.819	0.905	0.93	0.884	0.976	0.14	0.123	0.158	0.151	0.129	0.172	0.121	0.097	0.144
0.3	0.477	0.445	0.51	0.862	0.819	0.905	0.93	0.884	0.976	0.14	0.122	0.158	0.15	0.129	0.171	0.12	0.097	0.143
0.302	0.477	0.445	0.51	0.862	0.819	0.904	0.93	0.884	0.976	0.14	0.122	0.157	0.15	0.129	0.171	0.12	0.097	0.143
0.304	0.477	0.445	0.509	0.862	0.819	0.904	0.93	0.884	0.976	0.139	0.122	0.157	0.15	0.129	0.171	0.12	0.097	0.143
0.306	0.477	0.445	0.509	0.862	0.82	0.904	0.93	0.884	0.976	0.139	0.122	0.157	0.15	0.129	0.171	0.12	0.096	0.143
0.308	0.477	0.445	0.509	0.862	0.82	0.904	0.93	0.884	0.975	0.139	0.121	0.156	0.15	0.129	0.171	0.12	0.096	0.143
0.31	0.477	0.445	0.509	0.862	0.82	0.904	0.93	0.884	0.975	0.139	0.121	0.156	0.149	0.129	0.17	0.119	0.096	0.143
0.312	0.477	0.445	0.509	0.862	0.82	0.904	0.93	0.884	0.975	0.138	0.121	0.156	0.149	0.128	0.17	0.119	0.096	0.142
0.314	0.477	0.445	0.509	0.862	0.82	0.904	0.929	0.884	0.975	0.138	0.121	0.156	0.149	0.128	0.17	0.119	0.096	0.142
0.316	0.477	0.445	0.508	0.862	0.82	0.903	0.929	0.884	0.975	0.138	0.121	0.155	0.149	0.128	0.17	0.119	0.096	0.142
0.318	0.477	0.445	0.508	0.861	0.82	0.903	0.929	0.884	0.975	0.138	0.12	0.155	0.149	0.128	0.17	0.119	0.096	0.142
0.32	0.476	0.445	0.508	0.861	0.82	0.903	0.929	0.884	0.974	0.137	0.12	0.155	0.149	0.128	0.17	0.119	0.096	0.142
0.322	0.476	0.445	0.508	0.861	0.82	0.903	0.929	0.884	0.974	0.137	0.12	0.154	0.149	0.128	0.17	0.119	0.096	0.142
0.324	0.476	0.445	0.508	0.861	0.82	0.903	0.929	0.884	0.974	0.137	0.12	0.154	0.149	0.128	0.169	0.119	0.096	0.142
0.326	0.476	0.445	0.508	0.861	0.82	0.903	0.929	0.884	0.974	0.137	0.119	0.154	0.149	0.128	0.169	0.119	0.096	0.141
0.328	0.476	0.445	0.507	0.861	0.82	0.902	0.929	0.884	0.974	0.136	0.119	0.153	0.149	0.128	0.169	0.119	0.096	0.141
0.33	0.476	0.445	0.507	0.861	0.82	0.902	0.929	0.884	0.974	0.136	0.119	0.153	0.148	0.128	0.169	0.118	0.096	0.141
0.332	0.476	0.445	0.507	0.861	0.82	0.902	0.929	0.884	0.973	0.136	0.119	0.153	0.148	0.128	0.169	0.118	0.096	0.141
0.334	0.476	0.445	0.507	0.861	0.82	0.902	0.929	0.884	0.973	0.136	0.119	0.153	0.148	0.128	0.169	0.118	0.096	0.141
0.336	0.476	0.445	0.507	0.861	0.82	0.902	0.929	0.884	0.973	0.135	0.118	0.152	0.148	0.128	0.169	0.118	0.096	0.141
0.338	0.476	0.445	0.507	0.861	0.82	0.902	0.928	0.884	0.973	0.135	0.118	0.152	0.148	0.128	0.168	0.118	0.096	0.141
0.34	0.475	0.445	0.506	0.861	0.82	0.902	0.928	0.884	0.973	0.135	0.118	0.152	0.148	0.128	0.168	0.118	0.096	0.14
0.342	0.475	0.445	0.506	0.861	0.82	0.902	0.928	0.884	0.973	0.135	0.118	0.151	0.148	0.128	0.168	0.118	0.096	0.14
0.344	0.475	0.445	0.506	0.861	0.82	0.901	0.928	0.884	0.972	0.134	0.117	0.151	0.148	0.128	0.168	0.118	0.095	0.14
0.346	0.475	0.444	0.506	0.861	0.82	0.901	0.928	0.884	0.972	0.134	0.117	0.151	0.148	0.127	0.168	0.118	0.095	0.14
0.348	0.475	0.444	0.506	0.861	0.82	0.901	0.928	0.884	0.972	0.134	0.117	0.151	0.148	0.127	0.168	0.118	0.095	0.14
0.35	0.475	0.444	0.506	0.86	0.82	0.9	0.928	0.884	0.972	0.134	0.117	0.15	0.147	0.127	0.168	0.117	0.095	0.14
0.352	0.475	0.444	0.505	0.86	0.82	0.9	0.928	0.884	0.972	0.133	0.117	0.15	0.147	0.127	0.168	0.117	0.095	0.14
0.354	0.475	0.444	0.505	0.86	0.82	0.9	0.928	0.884	0.972	0.133	0.116	0.15	0.147	0.127	0.167	0.117	0.095	0.139
0.356	0.475	0.444	0.505	0.86	0.82	0.9	0.928	0.884	0.971	0.133	0.116	0.149	0.147	0.127	0.167	0.117	0.095	0.139
0.358	0.475	0.444	0.505	0.86	0.82	0.9	0.928	0.884	0.971	0.132	0.116	0.149	0.147	0.127	0.167	0.117	0.095	0.139
0.36	0.474	0.444	0.505	0.86	0.82	0.9	0.928	0.884	0.971	0.132	0.116	0.149	0.147	0.127	0.167	0.117	0.095	0.139
0.362	0.474	0.444	0.505	0.86	0.82	0.9	0.928	0.884	0.971	0.132	0.115	0.148	0.147	0.127	0.167	0.117	0.095	0.139
0.364	0.474	0.444	0.505	0.86	0.82	0.9	0.928	0.884	0.971	0.132	0.115	0.148	0.147	0.127	0.167	0.117	0.095	0.139
0.366	0.474	0.444	0.504	0.86	0.82	0.9	0.928	0.884	0.971	0.131	0.115	0.148	0.147	0.127	0.167	0.117	0.095	0.139
0.368	0.474	0.444	0.504	0.86	0.82	0.899	0.927	0.884	0.971	0.131	0.115	0.148	0.147	0.127	0.166	0.117	0.095	0.138
0.37	0.474	0.444	0.504	0.86	0.82	0.899	0.927	0.884	0.971	0.131	0.114	0.147	0.146	0.127	0.166	0.116	0.095	0.138
0.372	0.474	0.444	0.504	0.86	0.82	0.899	0.927	0.884	0.97	0.131	0.114	0.147	0.146	0.127	0.166	0.116	0.095	0.138
0.374	0.474	0.444	0.504	0.86	0.82	0.899	0.927	0.884	0.97	0.13	0.114	0.147	0.146	0.127	0.166	0.116	0.095	0.138
0.376	0.474	0.444	0.504	0.859	0.82	0.899	0.927	0.884	0.97	0.13	0.114	0.146	0.146	0.126	0.166	0.116	0.094	0.138
0.378	0.474	0.444	0.504	0.859	0.82	0.899	0.927	0.884	0.97	0.13	0.114	0.146	0.146	0.126	0.166	0.116	0.094	0.138
0.38	0.473	0.444	0.503	0.859	0.82	0.899	0.927	0.884	0.97	0.13	0.113	0.146	0.146	0.126	0.166	0.116	0.094	0.138
0.382	0.473	0.444	0.503	0.859	0.82	0.899	0.927	0.884	0.97	0.129	0.113	0.146	0.146	0.126	0.166	0.116	0.094	0.138
0.384	0.473	0.444	0.503	0.859	0.82	0.899	0.927	0.884	0.97	0.129	0.113	0.145	0.146	0.126	0.165	0.116	0.094	0.137
0.386	0.473	0.443	0.503	0.859	0.82	0.899	0.927	0.884	0.97	0.129	0.113	0.145	0.146	0.126	0.165	0.116	0.094	0.137
0.388	0.473	0.443	0.503	0.859	0.82	0.898	0.927	0.884	0.969	0.129	0.112	0.145	0.146	0.126	0.165	0.116	0.094	0.137
0.39	0.473	0.443	0.503	0.859	0.82	0.898	0.927	0.884	0.969	0.128	0.112	0.144	0.145	0.126	0.165	0.115	0.094	0.137
0.392	0.473	0.443	0.503	0.859	0.82	0.898	0.927	0.884	0.969	0.128	0.112	0.144	0.145	0.126	0.165	0.115	0.094	0.137
0.394	0.473	0.443	0.502	0.859	0.82	0.898	0.927	0.884	0.969	0.128	0.112	0.144	0.145	0.126	0.165	0.115	0.094	0.137
0.396	0.473	0.443	0.502	0.859	0.82	0.898	0.927	0.884	0.969	0.128	0.111	0.144	0.145	0.126	0.165	0.115	0.094	0.137
0.398	0.473	0.443	0.502	0.859	0.82	0.898	0.927	0.884	0.969	0.127	0.111	0.143	0.145	0.126	0.165	0.115	0.094	0.136
0.4	0.472	0.443	0.502	0.859	0.82	0.898	0.927	0.884	0.969	0.127	0.111	0.143	0.145	0.126	0.164	0.115	0.094	0.136
0.402	0.472	0.443	0.502	0.859	0.82	0.898	0.926	0.884	0.969	0.127	0.111	0.143	0.145	0.126	0.164	0.115	0.094	0.136
0.404	0.472	0.443	0.502	0.859	0.82	0.898	0.926	0.884	0.968	0.126	0.11	0.143	0.145	0.125	0.164	0.115	0.094	0.136
0.406	0.472	0.443	0.502	0.859	0.82	0.898	0.926	0.884	0.968	0.126	0.11	0.142	0.145	0.125	0.164	0.115	0.093	0.136
0.408	0.472	0.443	0.501	0.859	0.82	0.898	0.926	0.884	0.968	0.126	0.11	0.142	0.145	0.125	0.164	0.115	0.093	0.136
0.41	0.472	0.443	0.501	0.859	0.82	0.898	0.926	0.884	0.968	0.126	0.11	0.142	0.144	0.125	0.164	0.114	0.093	0.136
0.412	0.472	0.443	0.501	0.859	0.82	0.897	0.926	0.884	0.968	0.125	0.109	0.141	0.144	0.125	0.164	0.114	0.093	0.136
0.414	0.472	0.443	0.501	0.859	0.82	0.897	0.926	0.884	0.968	0.125	0.109	0.141	0.144	0.125	0.164	0.114	0.093	0.135
0.416	0.472	0.443	0.501	0.859	0.82	0.897	0.926	0.884	0.968	0.125	0.109	0.141	0.144	0.125	0.163	0.114	0.093	0.135
0.418	0.472	0.442	0.501	0.859	0.82	0.897	0.926	0.884	0.968	0.125	0.109	0.141	0.144	0.125	0.163	0.114	0.093	0.135
0.42	0.471	0.442	0.501	0.859	0.82	0.897	0.926	0.884	0.968	0.124	0.109	0.14	0.144	0.125	0.163	0.114	0.093	0.135
0.422	0.471	0.442	0.5	0.859	0.82	0.897	0.926	0.884	0.968	0.124	0.108	0.14	0.144	0.125	0.163	0.114	0.093	0.135
0.424	0.471	0.442	0.5	0.859	0.82	0.897	0.926	0.884	0.967	0.124	0.108	0.14	0.144	0.125	0.163	0.114	0.093	0.135
0.426	0.471	0.442	0.5	0.858	0.82	0.897	0.926	0.884	0.967	0.124	0.108	0.139	0.144	0.125	0.163	0.114	0.093	0.135
0.428	0.471	0.442	0.5	0.858	0.82	0.897	0.926	0.884	0.967	0.123	0.108	0.139	0.144	0.125	0.163	0.114	0.093	0.135
0.43	0.471	0.442	0.5	0.858	0.82	0.897	0.926	0.884	0.967	0.123	0.107	0.139	0.143	0.124	0.163	0.113	0.092	0.135
0.432	0.471	0.442	0.5	0.858	0.82	0.897	0.926	0.884	0.967	0.123	0.107	0.139	0.143	0.124	0.162	0.113	0.092	0.134
0.434	0.471	0.442	0.5	0.858	0.82	0.897	0.925	0.884	0.967	0.123	0.107	0.138	0.143	0.124	0.162	0.113	0.092	0.134
0.436	0.471	0.442	0.5	0.858	0.82	0.896	0.925	0.884	0.967	0.122	0.107	0.138	0.143	0.124	0.162	0.113	0.092	0.134
0.438	0.471	0.442	0.499	0.858	0.82	0.896	0.925	0.884	0.967	0.122	0.106	0.138	0.143	0.124	0.162	0.113	0.092	0.134
0.44	0.47	0.442	0.499	0.858	0.82	0.896	0.925	0.884	0.967	0.122	0.106	0.138	0.143	0.124	0.162	0.113	0.092	0.134
0.442	0.47	0.442	0.499	0.858	0.82	0.896	0.925	0.884	0.967	0.122	0.106	0.137	0.143	0.124	0.162	0.113	0.092	0.134
0.444	0.47	0.441	0.499	0.858	0.82	0.896	0.925	0.884	0.966	0.121	0.106	0.137	0.143	0.124	0.162	0.113	0.092	0.134
0.446	0.47	0.441	0.499	0.858	0.82	0.896	0.925	0.884	0.966	0.121	0.105	0.137	0.143	0.124	0.162	0.113	0.092	0.134
0.448	0.47	0.441	0.499	0.858	0.82	0.896	0.925	0.884	0.966	0.121	0.105	0.136	0.143	0.124	0.162	0.113	0.092	0.133
0.45	0.47	0.441	0.499	0.858	0.82	0.896	0.925	0.884	0.966	0.121	0.105	0.136	0.142	0.124	0.161	0.112	0.092	0.133
0.452	0.47	0.441	0.498	0.858	0.82	0.896	0.925	0.884	0.966	0.12	0.105	0.136	0.142	0.123	0.161	0.112	0.092	0.133
0.454	0.469	0.441	0.498	0.858	0.82	0.896	0.925	0.884	0.966	0.12	0.104	0.136	0.142	0.123	0.161	0.112	0.091	0.133
0.456	0.469	0.441	0.498	0.858	0.82	0.896	0.925	0.884	0.966	0.12	0.104	0.135	0.142	0.123	0.161	0.112	0.091	0.133
0.458	0.469	0.44	0.498	0.858	0.82	0.896	0.925	0.883	0.966	0.119	0.104	0.135	0.142	0.123	0.161	0.112	0.091	0.133
0.46	0.469	0.44	0.497	0.858	0.82	0.896	0.924	0.883	0.965	0.119	0.104	0.135	0.142	0.123	0.161	0.112	0.091	0.133
0.462	0.468	0.44	0.497	0.858	0.82	0.896	0.924	0.883	0.965	0.119	0.103	0.135	0.142	0.123	0.161	0.112	0.091	0.133
0.464	0.468	0.44	0.497	0.858	0.82	0.896	0.924	0.883	0.965	0.119	0.103	0.134	0.142	0.123	0.161	0.112	0.091	0.133
0.466	0.468	0.439	0.497	0.858	0.82	0.896	0.924	0.883	0.965	0.118	0.103	0.134	0.142	0.123	0.161	0.112	0.091	0.132
0.468	0.468	0.439	0.496	0.858	0.82	0.895	0.924	0.883	0.965	0.118	0.103	0.134	0.142	0.123	0.16	0.112	0.091	0.132
0.47	0.467	0.439	0.496	0.858	0.82	0.895	0.924	0.883	0.965	0.118	0.102	0.133	0.141	0.123	0.16	0.112	0.091	0.132
0.472	0.467	0.439	0.496	0.858	0.82	0.895	0.924	0.883	0.965	0.118	0.102	0.133	0.141	0.123	0.16	0.111	0.091	0.132
0.474	0.467	0.438	0.495	0.858	0.82	0.895	0.924	0.883	0.965	0.117	0.102	0.133	0.141	0.122	0.16	0.111	0.091	0.132
0.476	0.467	0.438	0.495	0.857	0.82	0.895	0.923	0.882	0.964	0.117	0.102	0.133	0.141	0.122	0.16	0.111	0.09	0.132
0.478	0.466	0.438	0.495	0.857	0.82	0.895	0.923	0.882	0.964	0.117	0.101	0.132	0.141	0.122	0.16	0.111	0.09	0.132
0.48	0.466	0.438	0.495	0.857	0.82	0.895	0.923	0.882	0.964	0.117	0.101	0.132	0.141	0.122	0.16	0.111	0.09	0.132
0.482	0.466	0.437	0.494	0.857	0.82	0.895	0.923	0.882	0.964	0.116	0.101	0.132	0.141	0.122	0.16	0.111	0.09	0.132
0.484	0.466	0.437	0.494	0.857	0.82	0.895	0.923	0.882	0.964	0.116	0.101	0.132	0.141	0.122	0.16	0.111	0.09	0.131
0.486	0.465	0.437	0.494	0.857	0.82	0.895	0.923	0.882	0.964	0.116	0.1	0.131	0.141	0.122	0.159	0.111	0.09	0.131
0.488	0.465	0.437	0.494	0.857	0.82	0.895	0.923	0.882	0.964	0.116	0.1	0.131	0.141	0.122	0.159	0.111	0.09	0.131
0.49	0.465	0.436	0.493	0.857	0.819	0.895	0.923	0.882	0.963	0.115	0.1	0.131	0.14	0.122	0.159	0.11	0.09	0.131
0.492	0.465	0.436	0.493	0.857	0.819	0.895	0.922	0.882	0.963	0.115	0.1	0.131	0.14	0.122	0.159	0.11	0.09	0.131
0.494	0.464	0.436	0.493	0.857	0.819	0.895	0.922	0.882	0.963	0.115	0.099	0.13	0.14	0.122	0.159	0.11	0.09	0.131
0.496	0.464	0.436	0.493	0.857	0.819	0.895	0.922	0.881	0.963	0.115	0.099	0.13	0.14	0.121	0.159	0.11	0.09	0.131
0.498	0.464	0.435	0.492	0.857	0.819	0.895	0.922	0.881	0.963	0.114	0.099	0.13	0.14	0.121	0.159	0.11	0.089	0.131
0.5	0.463	0.435	0.492	0.857	0.819	0.895	0.922	0.881	0.963	0.114	0.098	0.13	0.14	0.121	0.159	0.11	0.089	0.131
0.502	0.463	0.435	0.492	0.857	0.819	0.895	0.922	0.881	0.963	0.114	0.098	0.129	0.14	0.121	0.159	0.11	0.09	0.131
0.504	0.463	0.435	0.491	0.857	0.819	0.894	0.922	0.881	0.963	0.113	0.098	0.129	0.14	0.121	0.159	0.11	0.09	0.131
0.506	0.463	0.434	0.491	0.856	0.819	0.894	0.922	0.881	0.962	0.113	0.098	0.129	0.14	0.121	0.158	0.111	0.09	0.131
0.508	0.462	0.434	0.491	0.856	0.819	0.894	0.922	0.881	0.962	0.113	0.097	0.128	0.14	0.121	0.158	0.111	0.09	0.131
0.51	0.462	0.434	0.491	0.856	0.818	0.894	0.921	0.881	0.962	0.113	0.097	0.128	0.14	0.121	0.158	0.111	0.09	0.132
0.512	0.462	0.433	0.49	0.856	0.818	0.894	0.921	0.88	0.962	0.112	0.097	0.128	0.139	0.121	0.158	0.111	0.091	0.132
0.514	0.462	0.433	0.49	0.856	0.818	0.893	0.921	0.88	0.962	0.112	0.097	0.128	0.139	0.121	0.158	0.111	0.091	0.132
0.516	0.461	0.433	0.49	0.856	0.818	0.893	0.921	0.88	0.962	0.112	0.096	0.127	0.139	0.12	0.158	0.112	0.091	0.132
0.518	0.461	0.433	0.49	0.855	0.818	0.893	0.921	0.88	0.962	0.112	0.096	0.127	0.139	0.12	0.158	0.112	0.091	0.132
0.52	0.461	0.432	0.489	0.855	0.817	0.893	0.921	0.88	0.962	0.111	0.096	0.127	0.139	0.12	0.158	0.112	0.091	0.133
0.522	0.461	0.432	0.489	0.855	0.817	0.893	0.921	0.88	0.962	0.111	0.096	0.127	0.139	0.12	0.158	0.112	0.091	0.133
0.524	0.46	0.432	0.489	0.855	0.817	0.893	0.921	0.88	0.961	0.111	0.095	0.126	0.139	0.12	0.158	0.112	0.092	0.133
0.526	0.46	0.432	0.489	0.855	0.817	0.892	0.92	0.88	0.961	0.111	0.095	0.126	0.139	0.12	0.157	0.113	0.092	0.133
0.528	0.46	0.431	0.488	0.854	0.817	0.892	0.92	0.879	0.961	0.11	0.095	0.126	0.139	0.12	0.157	0.113	0.092	0.134
0.53	0.46	0.431	0.488	0.854	0.817	0.892	0.92	0.879	0.961	0.11	0.095	0.126	0.139	0.12	0.157	0.113	0.092	0.134
0.532	0.459	0.431	0.488	0.854	0.816	0.892	0.918	0.877	0.959	0.11	0.094	0.125	0.138	0.12	0.157	0.113	0.092	0.134
0.534	0.459	0.431	0.488	0.854	0.816	0.892	0.917	0.876	0.958	0.11	0.094	0.125	0.138	0.119	0.157	0.113	0.093	0.134
0.536	0.459	0.43	0.487	0.854	0.816	0.892	0.915	0.874	0.956	0.109	0.094	0.125	0.138	0.119	0.157	0.114	0.093	0.134
0.538	0.459	0.43	0.487	0.854	0.816	0.891	0.913	0.872	0.954	0.109	0.093	0.125	0.138	0.119	0.157	0.114	0.093	0.135
0.54	0.458	0.43	0.487	0.853	0.816	0.891	0.912	0.871	0.953	0.109	0.093	0.124	0.138	0.119	0.157	0.114	0.093	0.135
0.542	0.458	0.429	0.487	0.853	0.815	0.891	0.91	0.869	0.951	0.109	0.093	0.124	0.138	0.119	0.157	0.114	0.093	0.135
0.544	0.458	0.429	0.486	0.853	0.815	0.891	0.908	0.867	0.949	0.108	0.093	0.124	0.138	0.119	0.157	0.114	0.094	0.135
0.546	0.458	0.429	0.486	0.853	0.815	0.891	0.907	0.866	0.948	0.108	0.092	0.124	0.138	0.119	0.157	0.115	0.094	0.135
0.548	0.457	0.429	0.486	0.853	0.815	0.891	0.905	0.864	0.946	0.108	0.092	0.123	0.138	0.119	0.156	0.115	0.094	0.136
0.55	0.457	0.428	0.486	0.853	0.815	0.89	0.903	0.862	0.944	0.108	0.092	0.123	0.138	0.119	0.156	0.115	0.094	0.136
0.552	0.457	0.428	0.485	0.852	0.814	0.89	0.902	0.861	0.943	0.107	0.092	0.123	0.137	0.118	0.156	0.115	0.094	0.136
0.554	0.456	0.428	0.485	0.852	0.814	0.89	0.9	0.859	0.941	0.107	0.091	0.123	0.137	0.118	0.156	0.115	0.095	0.136
0.556	0.456	0.428	0.485	0.852	0.814	0.89	0.898	0.857	0.939	0.107	0.091	0.122	0.137	0.118	0.156	0.116	0.095	0.137
0.558	0.456	0.427	0.485	0.852	0.814	0.89	0.897	0.856	0.938	0.106	0.091	0.122	0.137	0.118	0.156	0.116	0.095	0.137
0.56	0.456	0.427	0.484	0.852	0.814	0.89	0.895	0.854	0.936	0.106	0.091	0.122	0.137	0.118	0.156	0.116	0.095	0.137
0.562	0.455	0.427	0.484	0.851	0.813	0.89	0.893	0.852	0.935	0.106	0.09	0.122	0.137	0.118	0.156	0.116	0.095	0.137
0.564	0.455	0.426	0.484	0.851	0.813	0.889	0.892	0.851	0.933	0.106	0.09	0.121	0.137	0.118	0.156	0.116	0.095	0.137
0.566	0.455	0.426	0.484	0.851	0.813	0.889	0.89	0.849	0.931	0.105	0.09	0.121	0.137	0.118	0.156	0.117	0.096	0.138
0.568	0.455	0.426	0.483	0.851	0.813	0.889	0.888	0.847	0.93	0.105	0.089	0.121	0.137	0.118	0.156	0.117	0.096	0.138
0.57	0.454	0.426	0.483	0.851	0.812	0.889	0.887	0.846	0.928	0.105	0.089	0.121	0.137	0.117	0.156	0.117	0.096	0.138
0.572	0.454	0.425	0.483	0.851	0.812	0.889	0.885	0.844	0.926	0.105	0.089	0.12	0.136	0.117	0.155	0.117	0.096	0.138
0.574	0.454	0.425	0.483	0.85	0.812	0.889	0.883	0.842	0.925	0.104	0.089	0.12	0.136	0.117	0.155	0.117	0.096	0.138
0.576	0.454	0.425	0.483	0.85	0.812	0.889	0.882	0.841	0.923	0.104	0.088	0.12	0.136	0.117	0.155	0.118	0.097	0.139
0.578	0.453	0.424	0.482	0.85	0.812	0.888	0.88	0.839	0.921	0.104	0.088	0.12	0.136	0.117	0.155	0.118	0.097	0.139
0.58	0.453	0.424	0.482	0.85	0.812	0.888	0.879	0.837	0.92	0.104	0.088	0.119	0.136	0.117	0.155	0.118	0.097	0.139
0.582	0.453	0.424	0.482	0.849	0.811	0.887	0.877	0.836	0.918	0.103	0.088	0.119	0.136	0.117	0.155	0.118	0.097	0.139
0.584	0.453	0.424	0.482	0.848	0.81	0.886	0.875	0.834	0.916	0.103	0.087	0.119	0.136	0.117	0.155	0.118	0.097	0.14
0.586	0.452	0.423	0.481	0.847	0.808	0.886	0.874	0.832	0.915	0.103	0.087	0.119	0.136	0.117	0.155	0.119	0.097	0.14
0.588	0.452	0.423	0.481	0.846	0.807	0.885	0.872	0.83	0.913	0.103	0.087	0.118	0.136	0.116	0.155	0.119	0.098	0.14
0.59	0.452	0.423	0.481	0.845	0.806	0.884	0.87	0.829	0.911	0.102	0.086	0.118	0.136	0.116	0.155	0.119	0.098	0.14
0.592	0.452	0.422	0.481	0.844	0.805	0.883	0.865	0.824	0.907	0.102	0.086	0.118	0.135	0.116	0.155	0.119	0.098	0.14
0.594	0.451	0.422	0.48	0.843	0.804	0.882	0.86	0.819	0.902	0.102	0.086	0.118	0.135	0.116	0.155	0.119	0.098	0.141
0.596	0.451	0.422	0.48	0.842	0.803	0.881	0.856	0.814	0.897	0.102	0.086	0.117	0.135	0.116	0.154	0.12	0.098	0.141
0.598	0.451	0.422	0.48	0.841	0.802	0.88	0.851	0.809	0.892	0.101	0.085	0.117	0.135	0.116	0.154	0.12	0.098	0.141
0.6	0.45	0.421	0.479	0.84	0.801	0.879	0.846	0.805	0.887	0.1	0.084	0.116	0.135	0.116	0.154	0.12	0.099	0.141
0.602	0.449	0.42	0.479	0.839	0.8	0.878	0.841	0.8	0.883	0.1	0.084	0.116	0.135	0.116	0.154	0.12	0.099	0.142
0.604	0.449	0.419	0.478	0.838	0.799	0.877	0.836	0.795	0.878	0.1	0.084	0.116	0.135	0.115	0.154	0.12	0.099	0.142
0.606	0.448	0.419	0.478	0.837	0.798	0.876	0.832	0.79	0.873	0.1	0.084	0.116	0.135	0.115	0.154	0.121	0.099	0.142
0.608	0.448	0.418	0.477	0.836	0.797	0.875	0.827	0.785	0.868	0.099	0.083	0.115	0.135	0.115	0.154	0.121	0.099	0.142
0.61	0.447	0.418	0.476	0.835	0.796	0.874	0.822	0.781	0.863	0.099	0.083	0.115	0.135	0.115	0.154	0.121	0.099	0.143
0.612	0.446	0.417	0.476	0.834	0.795	0.873	0.817	0.776	0.859	0.099	0.083	0.115	0.134	0.115	0.154	0.121	0.1	0.143
0.614	0.446	0.416	0.475	0.833	0.794	0.872	0.812	0.771	0.854	0.099	0.083	0.115	0.134	0.115	0.154	0.121	0.1	0.143
0.616	0.445	0.416	0.475	0.832	0.793	0.871	0.808	0.766	0.849	0.099	0.083	0.115	0.134	0.115	0.154	0.122	0.1	0.143
0.618	0.445	0.415	0.474	0.831	0.792	0.87	0.803	0.761	0.844	0.099	0.082	0.115	0.134	0.115	0.154	0.122	0.1	0.143
0.62	0.444	0.414	0.474	0.83	0.791	0.869	0.798	0.757	0.839	0.098	0.082	0.115	0.134	0.114	0.154	0.122	0.1	0.144
0.622	0.443	0.414	0.473	0.829	0.79	0.868	0.793	0.752	0.835	0.098	0.082	0.114	0.134	0.114	0.154	0.122	0.1	0.144
0.624	0.443	0.413	0.473	0.828	0.789	0.867	0.788	0.747	0.83	0.098	0.082	0.114	0.134	0.114	0.153	0.122	0.101	0.144
0.626	0.442	0.412	0.472	0.827	0.788	0.866	0.784	0.742	0.825	0.098	0.082	0.114	0.134	0.114	0.153	0.123	0.101	0.144
0.628	0.442	0.412	0.471	0.826	0.787	0.865	0.779	0.737	0.82	0.098	0.082	0.114	0.134	0.114	0.153	0.123	0.101	0.145
0.63	0.441	0.411	0.471	0.825	0.786	0.864	0.774	0.732	0.816	0.098	0.081	0.114	0.134	0.114	0.153	0.123	0.101	0.145
0.632	0.44	0.411	0.47	0.824	0.784	0.864	0.769	0.728	0.811	0.097	0.081	0.114	0.133	0.114	0.153	0.123	0.101	0.145
0.634	0.44	0.41	0.47	0.823	0.783	0.863	0.764	0.723	0.806	0.097	0.081	0.114	0.133	0.114	0.153	0.123	0.101	0.145
0.636	0.439	0.409	0.469	0.822	0.782	0.862	0.76	0.718	0.801	0.097	0.081	0.113	0.133	0.113	0.153	0.124	0.102	0.146
0.638	0.439	0.409	0.469	0.821	0.781	0.861	0.755	0.713	0.796	0.097	0.081	0.113	0.133	0.113	0.153	0.124	0.102	0.146
0.64	0.438	0.408	0.468	0.82	0.78	0.86	0.75	0.708	0.792	0.097	0.08	0.113	0.133	0.113	0.153	0.124	0.102	0.146
0.642	0.437	0.407	0.468	0.816	0.776	0.856	0.745	0.703	0.786	0.097	0.08	0.113	0.133	0.113	0.153	0.124	0.102	0.146
0.644	0.437	0.407	0.467	0.812	0.772	0.852	0.74	0.698	0.781	0.096	0.08	0.113	0.133	0.113	0.153	0.124	0.102	0.147
0.646	0.436	0.406	0.466	0.808	0.768	0.848	0.734	0.693	0.776	0.096	0.08	0.113	0.133	0.113	0.153	0.125	0.102	0.147
0.648	0.436	0.405	0.466	0.804	0.764	0.844	0.729	0.687	0.771	0.096	0.08	0.113	0.133	0.113	0.153	0.125	0.103	0.147
0.65	0.435	0.405	0.465	0.8	0.76	0.84	0.724	0.682	0.766	0.096	0.079	0.113	0.133	0.112	0.153	0.125	0.103	0.147
0.652	0.434	0.404	0.465	0.796	0.756	0.836	0.719	0.677	0.761	0.096	0.079	0.112	0.132	0.112	0.152	0.125	0.103	0.147
0.654	0.434	0.403	0.464	0.792	0.752	0.832	0.714	0.672	0.755	0.096	0.079	0.112	0.132	0.112	0.152	0.125	0.103	0.148
0.656	0.433	0.403	0.464	0.788	0.748	0.828	0.708	0.667	0.75	0.096	0.079	0.112	0.132	0.112	0.152	0.126	0.103	0.148
0.658	0.433	0.402	0.463	0.784	0.744	0.824	0.703	0.661	0.745	0.095	0.079	0.112	0.132	0.112	0.152	0.126	0.103	0.148
0.66	0.432	0.401	0.463	0.78	0.74	0.82	0.698	0.656	0.74	0.095	0.079	0.112	0.132	0.112	0.152	0.126	0.104	0.148
0.662	0.431	0.401	0.462	0.776	0.736	0.816	0.693	0.651	0.735	0.095	0.078	0.112	0.132	0.112	0.152	0.126	0.104	0.149
0.664	0.431	0.4	0.461	0.772	0.732	0.812	0.688	0.646	0.73	0.095	0.078	0.112	0.132	0.111	0.152	0.126	0.104	0.149
0.666	0.43	0.399	0.461	0.768	0.728	0.808	0.682	0.64	0.724	0.095	0.078	0.112	0.132	0.111	0.152	0.127	0.104	0.149
0.668	0.43	0.399	0.46	0.764	0.724	0.804	0.677	0.635	0.719	0.095	0.078	0.111	0.132	0.111	0.152	0.127	0.104	0.149
0.67	0.429	0.398	0.46	0.76	0.72	0.8	0.672	0.63	0.714	0.094	0.078	0.111	0.132	0.111	0.152	0.127	0.104	0.15
0.672	0.428	0.398	0.459	0.756	0.716	0.796	0.667	0.625	0.709	0.094	0.077	0.111	0.131	0.111	0.152	0.127	0.104	0.15
0.674	0.428	0.397	0.459	0.752	0.712	0.792	0.662	0.62	0.704	0.094	0.077	0.111	0.131	0.111	0.152	0.127	0.105	0.15
0.676	0.427	0.396	0.458	0.748	0.708	0.788	0.656	0.614	0.698	0.094	0.077	0.111	0.131	0.111	0.152	0.128	0.105	0.15
0.678	0.427	0.396	0.458	0.744	0.704	0.784	0.651	0.609	0.693	0.094	0.077	0.111	0.131	0.11	0.152	0.128	0.105	0.151
0.68	0.426	0.395	0.457	0.74	0.7	0.78	0.646	0.604	0.688	0.094	0.077	0.111	0.131	0.11	0.152	0.128	0.105	0.151
0.682	0.425	0.394	0.457	0.736	0.695	0.777	0.641	0.599	0.683	0.093	0.076	0.11	0.131	0.11	0.152	0.128	0.105	0.151
0.684	0.425	0.394	0.456	0.732	0.691	0.773	0.636	0.593	0.678	0.093	0.076	0.11	0.131	0.11	0.152	0.128	0.105	0.151
0.686	0.424	0.393	0.456	0.728	0.687	0.769	0.63	0.588	0.673	0.093	0.076	0.11	0.131	0.11	0.151	0.129	0.106	0.152
0.688	0.424	0.392	0.455	0.724	0.683	0.765	0.625	0.583	0.667	0.093	0.076	0.11	0.131	0.11	0.151	0.129	0.106	0.152
0.69	0.423	0.392	0.454	0.72	0.679	0.761	0.62	0.578	0.662	0.093	0.076	0.11	0.131	0.11	0.151	0.129	0.106	0.152
0.692	0.422	0.391	0.454	0.716	0.675	0.757	0.615	0.573	0.658	0.093	0.075	0.11	0.13	0.109	0.151	0.129	0.106	0.152
0.694	0.422	0.39	0.453	0.712	0.671	0.753	0.611	0.568	0.653	0.092	0.075	0.11	0.13	0.109	0.151	0.129	0.106	0.153
0.696	0.421	0.39	0.453	0.708	0.667	0.749	0.606	0.564	0.648	0.092	0.075	0.11	0.13	0.109	0.151	0.13	0.106	0.153
0.698	0.421	0.389	0.452	0.704	0.663	0.745	0.601	0.559	0.644	0.092	0.075	0.11	0.13	0.109	0.151	0.13	0.106	0.153
0.7	0.42	0.388	0.452	0.7	0.659	0.741	0.597	0.554	0.639	0.092	0.075	0.109	0.13	0.109	0.151	0.13	0.107	0.153
0.702	0.419	0.387	0.45	0.695	0.654	0.736	0.592	0.549	0.635	0.092	0.074	0.109	0.13	0.109	0.151	0.131	0.107	0.154
0.704	0.417	0.385	0.449	0.691	0.65	0.732	0.587	0.545	0.63	0.092	0.074	0.109	0.13	0.109	0.152	0.131	0.107	0.155
0.706	0.416	0.384	0.448	0.686	0.645	0.727	0.583	0.54	0.625	0.092	0.074	0.109	0.131	0.109	0.152	0.132	0.108	0.155
0.708	0.414	0.382	0.446	0.681	0.64	0.722	0.578	0.535	0.621	0.091	0.074	0.109	0.131	0.11	0.152	0.132	0.108	0.156
0.71	0.413	0.381	0.445	0.677	0.636	0.718	0.573	0.531	0.616	0.091	0.074	0.109	0.131	0.11	0.152	0.133	0.109	0.156
0.712	0.412	0.379	0.444	0.672	0.631	0.713	0.569	0.526	0.612	0.091	0.073	0.109	0.131	0.11	0.153	0.133	0.109	0.157
0.714	0.41	0.378	0.442	0.667	0.626	0.709	0.564	0.521	0.607	0.091	0.073	0.109	0.131	0.11	0.153	0.134	0.11	0.157
0.716	0.409	0.377	0.441	0.663	0.621	0.704	0.559	0.516	0.602	0.091	0.073	0.108	0.132	0.11	0.153	0.134	0.11	0.158
0.718	0.407	0.375	0.44	0.658	0.617	0.699	0.555	0.512	0.598	0.091	0.073	0.108	0.132	0.11	0.153	0.135	0.111	0.158
0.72	0.406	0.374	0.438	0.653	0.612	0.695	0.55	0.507	0.593	0.09	0.073	0.108	0.132	0.11	0.154	0.135	0.111	0.159
0.722	0.405	0.372	0.437	0.649	0.607	0.69	0.545	0.502	0.589	0.09	0.072	0.108	0.132	0.111	0.154	0.136	0.111	0.16
0.724	0.403	0.371	0.436	0.644	0.603	0.686	0.541	0.498	0.584	0.09	0.072	0.108	0.132	0.111	0.154	0.136	0.112	0.16
0.726	0.402	0.369	0.434	0.639	0.598	0.681	0.536	0.493	0.579	0.09	0.072	0.108	0.133	0.111	0.154	0.137	0.112	0.161
0.728	0.4	0.368	0.433	0.635	0.593	0.676	0.531	0.488	0.575	0.09	0.072	0.108	0.133	0.111	0.155	0.137	0.113	0.161
0.73	0.399	0.366	0.432	0.63	0.588	0.672	0.527	0.483	0.57	0.09	0.072	0.108	0.133	0.111	0.155	0.138	0.113	0.162
0.732	0.398	0.365	0.43	0.625	0.584	0.667	0.522	0.479	0.566	0.089	0.071	0.107	0.133	0.111	0.155	0.138	0.114	0.162
0.734	0.396	0.363	0.429	0.621	0.579	0.663	0.517	0.474	0.561	0.089	0.071	0.107	0.133	0.111	0.155	0.139	0.114	0.163
0.736	0.395	0.362	0.428	0.616	0.574	0.658	0.513	0.469	0.556	0.089	0.071	0.107	0.134	0.112	0.156	0.139	0.114	0.164
0.738	0.393	0.36	0.426	0.611	0.57	0.653	0.508	0.465	0.552	0.089	0.071	0.107	0.134	0.112	0.156	0.14	0.115	0.164
0.74	0.392	0.359	0.425	0.607	0.565	0.649	0.503	0.46	0.547	0.089	0.071	0.107	0.134	0.112	0.156	0.14	0.115	0.165
0.742	0.391	0.357	0.424	0.602	0.56	0.644	0.499	0.455	0.543	0.089	0.07	0.107	0.134	0.112	0.156	0.141	0.116	0.165
0.744	0.389	0.356	0.422	0.597	0.555	0.64	0.494	0.45	0.538	0.088	0.07	0.107	0.134	0.112	0.157	0.141	0.116	0.166
0.746	0.388	0.354	0.421	0.593	0.551	0.635	0.49	0.446	0.533	0.088	0.07	0.107	0.135	0.112	0.157	0.142	0.117	0.166
0.748	0.386	0.353	0.42	0.588	0.546	0.63	0.485	0.441	0.529	0.088	0.07	0.107	0.135	0.112	0.157	0.142	0.117	0.167
0.75	0.385	0.352	0.418	0.583	0.541	0.626	0.48	0.436	0.524	0.088	0.07	0.106	0.135	0.113	0.157	0.143	0.117	0.168
0.752	0.384	0.35	0.417	0.579	0.536	0.621	0.476	0.432	0.52	0.088	0.069	0.106	0.135	0.113	0.158	0.143	0.118	0.168
0.754	0.382	0.349	0.416	0.574	0.532	0.617	0.472	0.428	0.516	0.088	0.069	0.106	0.135	0.113	0.158	0.144	0.118	0.169
0.756	0.381	0.347	0.414	0.57	0.527	0.612	0.468	0.424	0.512	0.088	0.069	0.106	0.136	0.113	0.158	0.144	0.119	0.169
0.758	0.379	0.346	0.413	0.565	0.522	0.607	0.464	0.42	0.508	0.087	0.069	0.106	0.136	0.113	0.159	0.145	0.119	0.17
0.76	0.378	0.344	0.412	0.56	0.517	0.603	0.46	0.416	0.504	0.087	0.068	0.106	0.136	0.113	0.159	0.145	0.12	0.17
0.762	0.377	0.343	0.411	0.556	0.513	0.598	0.456	0.412	0.5	0.087	0.068	0.106	0.136	0.113	0.159	0.146	0.12	0.171
0.764	0.375	0.341	0.409	0.551	0.509	0.594	0.452	0.408	0.496	0.087	0.068	0.106	0.136	0.113	0.159	0.146	0.12	0.172
0.766	0.374	0.34	0.408	0.547	0.504	0.59	0.448	0.403	0.493	0.087	0.068	0.106	0.137	0.114	0.16	0.147	0.121	0.172
0.768	0.372	0.338	0.407	0.543	0.5	0.586	0.444	0.399	0.489	0.087	0.068	0.105	0.137	0.114	0.16	0.147	0.121	0.173
0.77	0.371	0.337	0.405	0.538	0.495	0.581	0.44	0.395	0.485	0.086	0.067	0.105	0.137	0.114	0.16	0.148	0.122	0.173
0.772	0.37	0.335	0.404	0.534	0.491	0.577	0.436	0.391	0.481	0.086	0.067	0.105	0.137	0.114	0.16	0.148	0.122	0.174
0.774	0.368	0.334	0.403	0.53	0.487	0.573	0.432	0.387	0.477	0.086	0.067	0.105	0.137	0.114	0.161	0.149	0.123	0.174
0.776	0.367	0.332	0.401	0.525	0.482	0.568	0.428	0.383	0.473	0.086	0.067	0.105	0.138	0.114	0.161	0.149	0.123	0.175
0.778	0.365	0.331	0.4	0.521	0.478	0.564	0.424	0.379	0.469	0.086	0.067	0.105	0.138	0.114	0.161	0.15	0.123	0.176
0.78	0.364	0.329	0.399	0.517	0.473	0.56	0.42	0.375	0.465	0.086	0.066	0.105	0.138	0.115	0.161	0.15	0.124	0.176
0.782	0.363	0.328	0.397	0.512	0.469	0.556	0.416	0.371	0.461	0.085	0.066	0.105	0.138	0.115	0.162	0.151	0.124	0.177
0.784	0.361	0.326	0.396	0.508	0.464	0.551	0.412	0.367	0.457	0.085	0.066	0.105	0.138	0.115	0.162	0.151	0.125	0.177
0.786	0.36	0.325	0.395	0.504	0.46	0.547	0.408	0.363	0.453	0.085	0.066	0.105	0.139	0.115	0.162	0.152	0.125	0.178
0.788	0.358	0.323	0.393	0.499	0.456	0.543	0.404	0.359	0.449	0.085	0.065	0.104	0.139	0.115	0.163	0.152	0.126	0.178
0.79	0.357	0.322	0.392	0.495	0.451	0.539	0.4	0.355	0.445	0.085	0.065	0.104	0.139	0.115	0.163	0.153	0.126	0.179
0.792	0.356	0.32	0.391	0.491	0.447	0.534	0.396	0.35	0.442	0.085	0.065	0.104	0.139	0.115	0.163	0.153	0.126	0.18
0.794	0.354	0.319	0.39	0.486	0.442	0.53	0.392	0.346	0.438	0.084	0.065	0.104	0.139	0.115	0.163	0.154	0.127	0.18
0.796	0.353	0.317	0.388	0.482	0.438	0.526	0.388	0.342	0.434	0.084	0.065	0.104	0.14	0.116	0.164	0.154	0.127	0.181
0.798	0.351	0.316	0.387	0.478	0.433	0.522	0.384	0.338	0.43	0.084	0.064	0.104	0.14	0.116	0.164	0.155	0.128	0.181
0.8	0.35	0.314	0.386	0.473	0.429	0.517	0.38	0.334	0.426	0.084	0.064	0.104	0.14	0.116	0.164	0.155	0.128	0.182
0.802	0.348	0.313	0.384	0.469	0.425	0.513	0.376	0.33	0.422	0.084	0.064	0.104	0.14	0.116	0.164	0.156	0.128	0.183
0.804	0.346	0.311	0.382	0.465	0.42	0.509	0.372	0.326	0.418	0.084	0.064	0.104	0.14	0.116	0.165	0.156	0.129	0.183
0.806	0.345	0.309	0.381	0.46	0.416	0.505	0.368	0.322	0.414	0.084	0.064	0.104	0.141	0.116	0.165	0.157	0.129	0.184
0.808	0.343	0.307	0.379	0.456	0.411	0.5	0.364	0.318	0.41	0.083	0.063	0.103	0.141	0.116	0.165	0.157	0.13	0.184
0.81	0.341	0.305	0.377	0.451	0.407	0.496	0.36	0.314	0.406	0.083	0.063	0.103	0.141	0.116	0.166	0.158	0.13	0.185
0.812	0.339	0.303	0.376	0.447	0.403	0.492	0.357	0.31	0.403	0.083	0.063	0.103	0.141	0.117	0.166	0.158	0.131	0.185
0.814	0.338	0.301	0.374	0.443	0.398	0.488	0.353	0.307	0.4	0.083	0.063	0.103	0.141	0.117	0.166	0.159	0.131	0.186
0.816	0.336	0.3	0.372	0.438	0.394	0.483	0.35	0.303	0.397	0.083	0.062	0.103	0.142	0.117	0.166	0.159	0.131	0.187
0.818	0.334	0.298	0.371	0.434	0.389	0.479	0.347	0.3	0.393	0.083	0.062	0.103	0.142	0.117	0.167	0.16	0.132	0.187
0.82	0.332	0.296	0.369	0.43	0.385	0.475	0.343	0.296	0.39	0.082	0.062	0.103	0.142	0.117	0.167	0.16	0.132	0.188
0.822	0.331	0.294	0.367	0.426	0.381	0.471	0.34	0.293	0.387	0.082	0.062	0.103	0.142	0.117	0.167	0.161	0.133	0.188
0.824	0.329	0.292	0.366	0.423	0.378	0.468	0.337	0.29	0.384	0.082	0.062	0.103	0.142	0.117	0.167	0.161	0.133	0.189
0.826	0.327	0.29	0.364	0.419	0.374	0.464	0.333	0.286	0.38	0.082	0.061	0.103	0.143	0.117	0.168	0.162	0.133	0.19
0.828	0.325	0.288	0.362	0.415	0.37	0.461	0.33	0.283	0.377	0.082	0.061	0.102	0.143	0.118	0.168	0.162	0.134	0.19
0.83	0.324	0.287	0.361	0.412	0.366	0.457	0.327	0.279	0.374	0.082	0.061	0.102	0.143	0.118	0.168	0.163	0.134	0.191
0.832	0.322	0.285	0.359	0.408	0.362	0.454	0.323	0.276	0.371	0.081	0.061	0.102	0.143	0.118	0.169	0.163	0.135	0.191
0.834	0.32	0.283	0.357	0.404	0.359	0.45	0.32	0.272	0.368	0.081	0.06	0.102	0.143	0.118	0.169	0.164	0.135	0.192
0.836	0.318	0.281	0.356	0.401	0.355	0.446	0.317	0.269	0.364	0.081	0.06	0.102	0.144	0.118	0.169	0.164	0.135	0.193
0.838	0.317	0.279	0.354	0.397	0.351	0.443	0.313	0.265	0.361	0.081	0.06	0.102	0.144	0.118	0.169	0.165	0.136	0.193
0.84	0.315	0.277	0.352	0.393	0.347	0.439	0.31	0.262	0.358	0.081	0.06	0.102	0.144	0.118	0.17	0.165	0.136	0.194
0.842	0.313	0.275	0.351	0.39	0.344	0.436	0.307	0.259	0.355	0.081	0.06	0.102	0.144	0.118	0.17	0.166	0.137	0.194
0.844	0.311	0.274	0.349	0.386	0.34	0.432	0.303	0.255	0.351	0.08	0.059	0.102	0.144	0.119	0.17	0.166	0.137	0.195
0.846	0.31	0.272	0.347	0.382	0.336	0.429	0.3	0.252	0.348	0.08	0.059	0.102	0.145	0.119	0.171	0.167	0.137	0.196
0.848	0.308	0.27	0.346	0.379	0.332	0.425	0.297	0.248	0.345	0.08	0.059	0.101	0.145	0.119	0.171	0.167	0.138	0.196
0.85	0.306	0.268	0.344	0.375	0.329	0.422	0.293	0.245	0.342	0.08	0.059	0.101	0.145	0.119	0.171	0.168	0.138	0.197
0.852	0.304	0.266	0.342	0.371	0.325	0.418	0.29	0.241	0.338	0.08	0.058	0.101	0.145	0.119	0.171	0.168	0.139	0.197
0.854	0.302	0.264	0.341	0.368	0.321	0.414	0.287	0.238	0.335	0.08	0.058	0.101	0.145	0.119	0.172	0.169	0.139	0.198
0.856	0.301	0.262	0.339	0.364	0.317	0.411	0.283	0.234	0.332	0.08	0.058	0.101	0.146	0.119	0.172	0.169	0.139	0.199
0.858	0.299	0.261	0.337	0.36	0.314	0.407	0.28	0.231	0.329	0.079	0.058	0.101	0.146	0.119	0.172	0.17	0.14	0.199
0.86	0.297	0.259	0.336	0.357	0.31	0.404	0.277	0.227	0.326	0.079	0.058	0.101	0.146	0.119	0.173	0.17	0.14	0.2
0.862	0.295	0.257	0.334	0.353	0.306	0.4	0.273	0.224	0.322	0.079	0.057	0.101	0.146	0.12	0.173	0.171	0.141	0.2
0.864	0.294	0.255	0.332	0.349	0.302	0.397	0.27	0.221	0.319	0.079	0.057	0.101	0.146	0.12	0.173	0.171	0.141	0.201
0.866	0.292	0.253	0.331	0.346	0.299	0.393	0.266	0.217	0.316	0.079	0.057	0.101	0.147	0.12	0.173	0.172	0.141	0.202
0.868	0.29	0.251	0.329	0.342	0.295	0.39	0.263	0.214	0.313	0.079	0.057	0.101	0.147	0.12	0.174	0.172	0.142	0.202
0.87	0.288	0.249	0.327	0.338	0.291	0.386	0.26	0.21	0.31	0.079	0.057	0.101	0.147	0.12	0.174	0.173	0.142	0.203
0.872	0.287	0.247	0.326	0.335	0.287	0.382	0.258	0.208	0.307	0.078	0.056	0.101	0.147	0.12	0.174	0.173	0.143	0.203
0.874	0.285	0.246	0.324	0.331	0.283	0.379	0.255	0.205	0.305	0.078	0.056	0.101	0.147	0.12	0.175	0.174	0.143	0.204
0.876	0.283	0.244	0.323	0.328	0.28	0.375	0.253	0.203	0.303	0.078	0.056	0.1	0.148	0.12	0.175	0.174	0.143	0.205
0.878	0.281	0.242	0.321	0.324	0.276	0.372	0.25	0.2	0.301	0.078	0.056	0.1	0.148	0.12	0.175	0.175	0.144	0.205
0.88	0.28	0.24	0.32	0.32	0.272	0.368	0.248	0.198	0.298	0.078	0.055	0.1	0.148	0.121	0.175	0.175	0.144	0.206
0.882	0.278	0.238	0.318	0.317	0.269	0.365	0.246	0.195	0.296	0.078	0.055	0.1	0.148	0.121	0.176	0.176	0.145	0.206
0.884	0.276	0.236	0.316	0.314	0.266	0.363	0.243	0.193	0.294	0.078	0.055	0.1	0.148	0.121	0.176	0.176	0.145	0.207
0.886	0.274	0.234	0.314	0.312	0.263	0.36	0.241	0.19	0.291	0.077	0.055	0.1	0.149	0.121	0.176	0.177	0.145	0.208
0.888	0.272	0.232	0.312	0.309	0.26	0.357	0.238	0.188	0.289	0.077	0.055	0.1	0.149	0.121	0.177	0.177	0.146	0.208
0.89	0.27	0.23	0.31	0.306	0.257	0.355	0.236	0.185	0.287	0.077	0.054	0.1	0.149	0.121	0.177	0.178	0.146	0.209
0.892	0.268	0.228	0.308	0.303	0.254	0.352	0.234	0.183	0.285	0.077	0.054	0.1	0.149	0.121	0.177	0.178	0.147	0.209
0.894	0.266	0.226	0.306	0.3	0.251	0.349	0.231	0.18	0.282	0.077	0.054	0.1	0.149	0.121	0.178	0.179	0.147	0.21
0.896	0.264	0.223	0.305	0.298	0.249	0.347	0.229	0.177	0.28	0.077	0.054	0.1	0.15	0.121	0.178	0.179	0.147	0.211
0.898	0.262	0.221	0.303	0.295	0.246	0.344	0.226	0.175	0.278	0.077	0.054	0.1	0.15	0.121	0.178	0.18	0.148	0.211
0.9	0.26	0.219	0.301	0.292	0.243	0.341	0.224	0.172	0.276	0.076	0.053	0.1	0.15	0.122	0.178	0.18	0.148	0.212
0.902	0.258	0.217	0.299	0.289	0.24	0.339	0.222	0.17	0.273	0.076	0.053	0.1	0.15	0.122	0.179	0.18	0.148	0.212
0.904	0.256	0.215	0.297	0.286	0.237	0.336	0.219	0.167	0.271	0.076	0.053	0.1	0.15	0.122	0.179	0.18	0.148	0.212
0.906	0.254	0.213	0.295	0.284	0.234	0.333	0.217	0.165	0.269	0.076	0.053	0.1	0.151	0.122	0.179	0.181	0.148	0.213
0.908	0.252	0.211	0.293	0.281	0.231	0.331	0.214	0.162	0.267	0.076	0.052	0.099	0.151	0.122	0.18	0.181	0.148	0.213
0.91	0.25	0.209	0.291	0.278	0.228	0.328	0.212	0.16	0.264	0.076	0.052	0.099	0.151	0.122	0.18	0.181	0.149	0.213
0.912	0.248	0.207	0.289	0.275	0.225	0.325	0.21	0.157	0.262	0.076	0.052	0.099	0.151	0.122	0.18	0.181	0.149	0.214
0.914	0.246	0.204	0.288	0.272	0.222	0.323	0.207	0.155	0.26	0.076	0.052	0.099	0.151	0.122	0.181	0.181	0.149	0.214
0.916	0.244	0.202	0.286	0.27	0.219	0.32	0.205	0.152	0.258	0.075	0.052	0.099	0.152	0.122	0.181	0.182	0.149	0.214
0.918	0.242	0.2	0.284	0.267	0.216	0.317	0.202	0.149	0.255	0.075	0.051	0.099	0.152	0.122	0.181	0.182	0.149	0.215
0.92	0.24	0.198	0.282	0.264	0.213	0.315	0.2	0.147	0.253	0.075	0.051	0.099	0.152	0.123	0.181	0.182	0.149	0.215
0.922	0.238	0.196	0.28	0.261	0.21	0.312	0.198	0.145	0.252	0.075	0.051	0.099	0.152	0.123	0.182	0.182	0.149	0.215
0.924	0.236	0.194	0.278	0.258	0.207	0.309	0.197	0.143	0.25	0.075	0.051	0.099	0.152	0.123	0.182	0.182	0.149	0.216
0.926	0.234	0.192	0.276	0.256	0.205	0.307	0.195	0.142	0.249	0.075	0.05	0.099	0.153	0.123	0.182	0.183	0.149	0.216
0.928	0.232	0.19	0.274	0.253	0.202	0.304	0.194	0.14	0.247	0.075	0.05	0.099	0.153	0.123	0.183	0.183	0.149	0.216
0.93	0.23	0.187	0.273	0.25	0.199	0.301	0.192	0.138	0.246	0.074	0.05	0.099	0.153	0.123	0.183	0.183	0.149	0.217
0.932	0.228	0.185	0.271	0.247	0.196	0.299	0.19	0.136	0.244	0.074	0.05	0.099	0.153	0.123	0.183	0.183	0.15	0.217
0.934	0.226	0.183	0.269	0.245	0.193	0.297	0.189	0.135	0.243	0.074	0.05	0.099	0.153	0.123	0.184	0.183	0.15	0.217
0.936	0.224	0.181	0.267	0.242	0.191	0.294	0.187	0.133	0.242	0.074	0.049	0.099	0.154	0.123	0.184	0.184	0.15	0.218
0.938	0.222	0.179	0.265	0.24	0.188	0.292	0.186	0.131	0.24	0.074	0.049	0.099	0.154	0.123	0.184	0.184	0.15	0.218
0.94	0.22	0.177	0.263	0.238	0.185	0.29	0.184	0.13	0.239	0.074	0.049	0.099	0.154	0.124	0.184	0.184	0.15	0.218
0.942	0.217	0.174	0.261	0.235	0.183	0.287	0.182	0.13	0.237	0.074	0.049	0.098	0.154	0.124	0.185	0.184	0.15	0.218
0.944	0.215	0.171	0.258	0.233	0.18	0.285	0.181	0.13	0.236	0.073	0.048	0.098	0.154	0.124	0.185	0.184	0.15	0.219
0.946	0.212	0.169	0.256	0.23	0.178	0.282	0.179	0.13	0.234	0.073	0.048	0.098	0.155	0.124	0.185	0.185	0.15	0.219
0.948	0.209	0.166	0.253	0.228	0.175	0.28	0.178	0.13	0.233	0.073	0.048	0.098	0.155	0.124	0.186	0.185	0.15	0.219
0.95	0.207	0.163	0.25	0.225	0.172	0.278	0.176	0.13	0.232	0.073	0.048	0.098	0.155	0.124	0.186	0.185	0.15	0.22
0.952	0.204	0.16	0.248	0.223	0.17	0.275	0.174	0.13	0.23	0.073	0.048	0.098	0.155	0.124	0.186	0.185	0.15	0.22
0.954	0.201	0.157	0.245	0.22	0.167	0.273	0.173	0.13	0.229	0.073	0.047	0.098	0.155	0.124	0.187	0.185	0.15	0.22
0.956	0.199	0.155	0.243	0.218	0.164	0.271	0.171	0.13	0.227	0.073	0.047	0.098	0.156	0.124	0.187	0.186	0.15	0.221
0.958	0.196	0.152	0.24	0.215	0.162	0.268	0.17	0.13	0.226	0.072	0.047	0.098	0.156	0.124	0.187	0.186	0.151	0.221
0.96	0.193	0.149	0.238	0.213	0.159	0.266	0.168	0.13	0.224	0.072	0.047	0.098	0.156	0.124	0.188	0.186	0.151	0.221
0.962	0.191	0.146	0.235	0.21	0.156	0.264	0.166	0.13	0.223	0.072	0.046	0.098	0.156	0.124	0.188	0.186	0.151	0.222
0.964	0.188	0.143	0.233	0.208	0.154	0.261	0.165	0.13	0.222	0.072	0.046	0.098	0.156	0.125	0.188	0.186	0.151	0.222
0.966	0.185	0.141	0.23	0.205	0.151	0.259	0.163	0.13	0.22	0.072	0.046	0.098	0.157	0.125	0.189	0.187	0.151	0.222
0.968	0.183	0.138	0.228	0.203	0.148	0.257	0.162	0.13	0.219	0.072	0.046	0.098	0.157	0.125	0.189	0.187	0.151	0.223
0.97	0.18	0.135	0.225	0.2	0.146	0.254	0.16	0.13	0.217	0.072	0.045	0.098	0.157	0.125	0.189	0.187	0.151	0.223
0.972	0.177	0.132	0.223	0.197	0.143	0.252	0.16	0.13	0.217	0.071	0.045	0.098	0.157	0.125	0.189	0.187	0.151	0.223
0.974	0.175	0.13	0.22	0.195	0.14	0.249	0.16	0.13	0.218	0.071	0.045	0.098	0.157	0.125	0.19	0.187	0.151	0.224
0.976	0.172	0.127	0.217	0.192	0.137	0.247	0.16	0.13	0.218	0.071	0.045	0.098	0.158	0.125	0.19	0.188	0.151	0.224
0.978	0.169	0.124	0.215	0.189	0.134	0.244	0.16	0.13	0.218	0.071	0.045	0.098	0.158	0.125	0.19	0.188	0.151	0.224
0.98	0.167	0.121	0.212	0.187	0.132	0.242	0.16	0.13	0.218	0.071	0.044	0.098	0.158	0.125	0.191	0.188	0.151	0.225
0.982	0.164	0.118	0.21	0.184	0.129	0.239	0.16	0.13	0.218	0.071	0.044	0.097	0.158	0.125	0.191	0.188	0.151	0.225
0.984	0.161	0.116	0.207	0.181	0.126	0.237	0.16	0.13	0.218	0.071	0.044	0.097	0.158	0.125	0.191	0.188	0.151	0.225
0.986	0.159	0.113	0.205	0.179	0.123	0.234	0.16	0.13	0.219	0.07	0.044	0.097	0.159	0.125	0.192	0.189	0.151	0.226
0.988	0.156	0.11	0.202	0.176	0.12	0.232	0.16	0.13	0.219	0.07	0.043	0.097	0.159	0.126	0.192	0.189	0.152	0.226
0.99	0.153	0.107	0.2	0.173	0.118	0.229	0.16	0.13	0.219	0.07	0.043	0.097	0.159	0.126	0.192	0.189	0.152	0.226
0.992	0.151	0.104	0.197	0.171	0.115	0.227	0.16	0.13	0.219	0.07	0.043	0.097	0.159	0.126	0.193	0.189	0.152	0.227
0.994	0.148	0.102	0.195	0.168	0.112	0.224	0.16	0.13	0.219	0.07	0.043	0.097	0.159	0.126	0.193	0.189	0.152	0.227
0.996	0.146	0.099	0.192	0.165	0.109	0.222	0.16	0.13	0.219	0.07	0.042	0.097	0.16	0.126	0.193	0.19	0.152	0.227
0.998	0.143	0.096	0.19	0.163	0.106	0.219	0.16	0.13	0.22	0.07	0.042	0.097	0.16	0.126	0.194	0.19	0.152	0.228
1	0.14	0.093	0.187	0.16	0.104	0.217	0.16	0.13	0.22	0.07	0.042	0.097	0.16	0.126	0.194	0.19	0.152	0.228

## Sheet: AUC_PR x Time (Lung)
time	auc_pr_min	auc_pr_low_min	auc_pr_high_min	auc_pr	auc_pr_low	auc_pr_high
0	0.02	0.008	0.032	0.02	0	0.044
0.01	0.023	0.011	0.035	0.028	0.004	0.052
0.02	0.026	0.014	0.038	0.036	0.012	0.06
0.03	0.029	0.017	0.041	0.044	0.02	0.068
0.04	0.032	0.02	0.044	0.052	0.029	0.075
0.05	0.035	0.023	0.047	0.06	0.037	0.083
0.06	0.038	0.026	0.05	0.068	0.045	0.091
0.07	0.041	0.029	0.053	0.076	0.053	0.099
0.08	0.044	0.032	0.056	0.084	0.061	0.107
0.09	0.047	0.036	0.058	0.092	0.07	0.114
0.1	0.05	0.039	0.061	0.1	0.078	0.122
0.11	0.053	0.041	0.064	0.109	0.087	0.131
0.12	0.055	0.044	0.066	0.118	0.096	0.14
0.13	0.058	0.046	0.069	0.127	0.105	0.149
0.14	0.06	0.049	0.071	0.136	0.115	0.157
0.15	0.063	0.051	0.074	0.145	0.124	0.166
0.16	0.065	0.054	0.076	0.154	0.133	0.175
0.17	0.068	0.057	0.078	0.163	0.142	0.184
0.18	0.07	0.059	0.081	0.172	0.151	0.193
0.19	0.073	0.062	0.083	0.181	0.161	0.201
0.2	0.075	0.064	0.086	0.19	0.17	0.21
0.21	0.077	0.067	0.088	0.199	0.179	0.219
0.22	0.08	0.07	0.09	0.208	0.188	0.228
0.23	0.083	0.072	0.093	0.217	0.197	0.237
0.24	0.085	0.075	0.095	0.226	0.207	0.245
0.25	0.087	0.077	0.098	0.235	0.216	0.254
0.26	0.09	0.08	0.1	0.244	0.225	0.263
0.27	0.092	0.082	0.103	0.253	0.234	0.272
0.28	0.095	0.085	0.105	0.262	0.243	0.281
0.29	0.098	0.088	0.107	0.271	0.253	0.289
0.3	0.1	0.09	0.11	0.28	0.262	0.298
0.31	0.101	0.091	0.111	0.288	0.27	0.306
0.32	0.102	0.092	0.112	0.296	0.278	0.314
0.33	0.103	0.093	0.113	0.304	0.286	0.322
0.34	0.104	0.094	0.114	0.312	0.295	0.329
0.35	0.105	0.096	0.114	0.32	0.303	0.337
0.36	0.106	0.097	0.115	0.328	0.311	0.345
0.37	0.107	0.098	0.116	0.336	0.319	0.353
0.38	0.108	0.099	0.117	0.344	0.328	0.36
0.39	0.109	0.1	0.118	0.352	0.336	0.368
0.4	0.11	0.101	0.119	0.36	0.344	0.376
0.41	0.111	0.102	0.12	0.368	0.352	0.384
0.42	0.112	0.103	0.121	0.376	0.361	0.391
0.43	0.113	0.104	0.122	0.384	0.369	0.399
0.44	0.114	0.105	0.123	0.392	0.377	0.407
0.45	0.115	0.106	0.124	0.4	0.385	0.415
0.46	0.116	0.107	0.125	0.408	0.393	0.423
0.47	0.117	0.108	0.126	0.416	0.402	0.43
0.48	0.118	0.11	0.126	0.424	0.41	0.438
0.49	0.119	0.111	0.127	0.432	0.418	0.446
0.5	0.12	0.112	0.128	0.44	0.426	0.454
0.51	0.121	0.113	0.129	0.445	0.431	0.458
0.52	0.122	0.114	0.13	0.449	0.436	0.463
0.53	0.123	0.115	0.131	0.454	0.441	0.468
0.54	0.124	0.116	0.132	0.459	0.445	0.472
0.55	0.125	0.117	0.133	0.464	0.45	0.477
0.56	0.126	0.118	0.134	0.468	0.455	0.482
0.57	0.127	0.119	0.135	0.473	0.459	0.486
0.58	0.128	0.12	0.136	0.478	0.464	0.491
0.59	0.129	0.121	0.137	0.482	0.469	0.496
0.6	0.13	0.122	0.138	0.487	0.474	0.5
0.61	0.13	0.122	0.138	0.492	0.478	0.505
0.62	0.13	0.122	0.139	0.496	0.483	0.51
0.63	0.131	0.122	0.139	0.501	0.488	0.515
0.64	0.131	0.123	0.139	0.506	0.492	0.519
0.65	0.131	0.123	0.139	0.51	0.497	0.524
0.66	0.131	0.123	0.139	0.515	0.502	0.529
0.67	0.131	0.123	0.14	0.52	0.506	0.533
0.68	0.132	0.124	0.14	0.525	0.511	0.538
0.69	0.132	0.124	0.14	0.529	0.516	0.543
0.7	0.132	0.124	0.14	0.534	0.521	0.547
0.71	0.132	0.124	0.14	0.539	0.525	0.552
0.72	0.132	0.124	0.14	0.543	0.53	0.557
0.73	0.133	0.125	0.141	0.548	0.535	0.561
0.74	0.133	0.125	0.141	0.553	0.539	0.566
0.75	0.133	0.125	0.141	0.557	0.544	0.571
0.76	0.133	0.125	0.141	0.562	0.549	0.575
0.77	0.133	0.125	0.141	0.567	0.554	0.58
0.78	0.134	0.126	0.142	0.572	0.558	0.585
0.79	0.134	0.126	0.142	0.576	0.563	0.59
0.8	0.134	0.126	0.142	0.58	0.567	0.593
0.81	0.134	0.126	0.142	0.581	0.567	0.594
0.82	0.134	0.126	0.142	0.581	0.568	0.594
0.83	0.135	0.127	0.143	0.582	0.569	0.595
0.84	0.135	0.127	0.143	0.582	0.569	0.596
0.85	0.135	0.127	0.143	0.583	0.57	0.596
0.86	0.135	0.127	0.143	0.584	0.571	0.597
0.87	0.135	0.128	0.143	0.584	0.571	0.597
0.88	0.136	0.128	0.143	0.585	0.572	0.598
0.89	0.136	0.128	0.144	0.585	0.572	0.598
0.9	0.136	0.128	0.144	0.586	0.573	0.599
0.91	0.136	0.128	0.144	0.587	0.574	0.6
0.92	0.136	0.129	0.144	0.587	0.574	0.6
0.93	0.137	0.129	0.144	0.588	0.575	0.601
0.94	0.137	0.129	0.145	0.588	0.576	0.601
0.95	0.137	0.129	0.145	0.589	0.576	0.602
0.96	0.137	0.129	0.145	0.59	0.577	0.602
0.97	0.137	0.13	0.145	0.59	0.577	0.603
0.98	0.138	0.13	0.145	0.591	0.578	0.604
0.99	0.138	0.13	0.146	0.591	0.579	0.604
1	0.14	0.132	0.148	0.592	0.579	0.605
1.01	0.14	0.132	0.148	0.593	0.58	0.605
1.02	0.14	0.132	0.148	0.593	0.581	0.606
1.03	0.14	0.132	0.148	0.594	0.581	0.606
1.04	0.14	0.133	0.148	0.594	0.582	0.607
1.05	0.14	0.133	0.148	0.595	0.582	0.608
1.06	0.14	0.133	0.148	0.596	0.583	0.608
1.07	0.14	0.133	0.148	0.596	0.584	0.609
1.08	0.14	0.133	0.148	0.597	0.584	0.609
1.09	0.14	0.133	0.148	0.597	0.585	0.61
1.1	0.141	0.133	0.148	0.598	0.586	0.61
1.11	0.141	0.133	0.148	0.599	0.586	0.611
1.12	0.141	0.133	0.148	0.599	0.587	0.612
1.13	0.141	0.133	0.148	0.6	0.587	0.612
1.14	0.141	0.133	0.148	0.6	0.588	0.613
1.15	0.141	0.133	0.148	0.601	0.589	0.613
1.16	0.141	0.133	0.148	0.602	0.589	0.614
1.17	0.141	0.133	0.148	0.602	0.59	0.614
1.18	0.141	0.133	0.148	0.603	0.591	0.615
1.19	0.141	0.133	0.148	0.603	0.591	0.616
1.2	0.141	0.134	0.148	0.604	0.592	0.616
1.21	0.141	0.134	0.149	0.605	0.592	0.617
1.22	0.141	0.134	0.149	0.605	0.593	0.617
1.23	0.141	0.134	0.149	0.606	0.594	0.618
1.24	0.141	0.134	0.149	0.606	0.594	0.618
1.25	0.141	0.134	0.149	0.607	0.595	0.619
1.26	0.141	0.134	0.149	0.608	0.596	0.62
1.27	0.141	0.134	0.149	0.608	0.596	0.62
1.28	0.141	0.134	0.149	0.609	0.597	0.621
1.29	0.141	0.134	0.149	0.609	0.597	0.621
1.3	0.142	0.134	0.149	0.61	0.598	0.622
1.31	0.142	0.134	0.149	0.611	0.599	0.622
1.32	0.142	0.134	0.149	0.611	0.599	0.623
1.33	0.142	0.134	0.149	0.612	0.6	0.624
1.34	0.142	0.134	0.149	0.612	0.601	0.624
1.35	0.142	0.134	0.149	0.613	0.601	0.625
1.36	0.142	0.135	0.149	0.614	0.602	0.625
1.37	0.142	0.135	0.149	0.614	0.602	0.626
1.38	0.142	0.135	0.149	0.615	0.603	0.627
1.39	0.142	0.135	0.149	0.615	0.604	0.627
1.4	0.142	0.135	0.149	0.616	0.604	0.628
1.41	0.142	0.135	0.149	0.617	0.605	0.628
1.42	0.142	0.135	0.149	0.617	0.606	0.629
1.43	0.142	0.135	0.149	0.618	0.606	0.629
1.44	0.142	0.135	0.149	0.618	0.607	0.63
1.45	0.142	0.135	0.149	0.619	0.607	0.631
1.46	0.142	0.135	0.149	0.62	0.608	0.631
1.47	0.142	0.135	0.149	0.62	0.609	0.632
1.48	0.142	0.135	0.15	0.621	0.609	0.632
1.49	0.142	0.135	0.15	0.621	0.61	0.633
1.5	0.143	0.135	0.15	0.62	0.609	0.631
1.51	0.143	0.135	0.15	0.62	0.609	0.632
1.52	0.143	0.136	0.15	0.62	0.609	0.632
1.53	0.143	0.136	0.15	0.621	0.609	0.632
1.54	0.143	0.136	0.15	0.621	0.61	0.632
1.55	0.143	0.136	0.15	0.621	0.61	0.632
1.56	0.143	0.136	0.15	0.621	0.61	0.632
1.57	0.143	0.136	0.15	0.621	0.61	0.633
1.58	0.143	0.136	0.15	0.622	0.61	0.633
1.59	0.143	0.136	0.15	0.622	0.611	0.633
1.6	0.143	0.136	0.15	0.622	0.611	0.633
1.61	0.143	0.136	0.15	0.622	0.611	0.633
1.62	0.143	0.136	0.15	0.622	0.611	0.633
1.63	0.143	0.136	0.15	0.623	0.612	0.634
1.64	0.143	0.136	0.15	0.623	0.612	0.634
1.65	0.143	0.136	0.15	0.623	0.612	0.634
1.66	0.143	0.136	0.15	0.623	0.612	0.634
1.67	0.143	0.136	0.15	0.623	0.612	0.634
1.68	0.143	0.137	0.15	0.624	0.613	0.634
1.69	0.143	0.137	0.15	0.624	0.613	0.635
1.7	0.144	0.137	0.15	0.624	0.613	0.635
1.71	0.144	0.137	0.15	0.624	0.613	0.635
1.72	0.144	0.137	0.15	0.624	0.614	0.635
1.73	0.144	0.137	0.15	0.625	0.614	0.635
1.74	0.144	0.137	0.15	0.625	0.614	0.636
1.75	0.144	0.137	0.151	0.625	0.614	0.636
1.76	0.144	0.137	0.151	0.625	0.615	0.636
1.77	0.144	0.137	0.151	0.625	0.615	0.636
1.78	0.144	0.137	0.151	0.626	0.615	0.636
1.79	0.144	0.137	0.151	0.626	0.615	0.636
1.8	0.144	0.137	0.151	0.626	0.615	0.637
1.81	0.144	0.137	0.151	0.626	0.616	0.637
1.82	0.144	0.137	0.151	0.626	0.616	0.637
1.83	0.144	0.137	0.151	0.627	0.616	0.637
1.84	0.144	0.138	0.151	0.627	0.616	0.637
1.85	0.144	0.138	0.151	0.627	0.617	0.637
1.86	0.144	0.138	0.151	0.627	0.617	0.638
1.87	0.144	0.138	0.151	0.627	0.617	0.638
1.88	0.144	0.138	0.151	0.628	0.617	0.638
1.89	0.144	0.138	0.151	0.628	0.618	0.638
1.9	0.145	0.138	0.151	0.628	0.618	0.638
1.91	0.145	0.138	0.151	0.628	0.618	0.638
1.92	0.145	0.138	0.151	0.628	0.618	0.639
1.93	0.145	0.138	0.151	0.629	0.618	0.639
1.94	0.145	0.138	0.151	0.629	0.619	0.639
1.95	0.145	0.138	0.151	0.629	0.619	0.639
1.96	0.145	0.138	0.151	0.629	0.619	0.639
1.97	0.145	0.138	0.151	0.629	0.619	0.639
1.98	0.145	0.138	0.151	0.63	0.62	0.64
1.99	0.145	0.138	0.151	0.63	0.62	0.64
2	0.145	0.139	0.151	0.63	0.62	0.64
2.01	0.145	0.138	0.151	0.63	0.62	0.64
2.02	0.145	0.138	0.151	0.63	0.62	0.64
2.03	0.145	0.138	0.151	0.631	0.621	0.641
2.04	0.145	0.138	0.151	0.631	0.621	0.641
2.05	0.145	0.138	0.151	0.631	0.621	0.641
2.06	0.145	0.138	0.151	0.631	0.621	0.641
2.07	0.145	0.138	0.151	0.631	0.621	0.641
2.08	0.145	0.138	0.151	0.632	0.621	0.642
2.09	0.145	0.138	0.151	0.632	0.622	0.642
2.1	0.145	0.138	0.151	0.632	0.622	0.642
2.11	0.145	0.138	0.151	0.632	0.622	0.642
2.12	0.145	0.138	0.151	0.632	0.622	0.643
2.13	0.145	0.138	0.151	0.633	0.622	0.643
2.14	0.145	0.138	0.151	0.633	0.623	0.643
2.15	0.145	0.138	0.151	0.633	0.623	0.643
2.16	0.145	0.138	0.151	0.633	0.623	0.643
2.17	0.144	0.138	0.151	0.633	0.623	0.644
2.18	0.144	0.138	0.151	0.634	0.623	0.644
2.19	0.144	0.138	0.151	0.634	0.624	0.644
2.2	0.144	0.138	0.151	0.634	0.624	0.644
2.21	0.144	0.138	0.151	0.634	0.624	0.644
2.22	0.144	0.138	0.151	0.634	0.624	0.645
2.23	0.144	0.138	0.151	0.635	0.624	0.645
2.24	0.144	0.138	0.151	0.635	0.624	0.645
2.25	0.144	0.138	0.151	0.635	0.625	0.645
2.26	0.144	0.138	0.151	0.635	0.625	0.646
2.27	0.144	0.138	0.151	0.635	0.625	0.646
2.28	0.144	0.138	0.151	0.636	0.625	0.646
2.29	0.144	0.137	0.151	0.636	0.625	0.646
2.3	0.144	0.137	0.151	0.636	0.626	0.646
2.31	0.144	0.137	0.151	0.636	0.626	0.647
2.32	0.144	0.137	0.151	0.636	0.626	0.647
2.33	0.144	0.137	0.151	0.637	0.626	0.647
2.34	0.144	0.137	0.151	0.637	0.626	0.647
2.35	0.144	0.137	0.151	0.637	0.626	0.648
2.36	0.144	0.137	0.151	0.637	0.627	0.648
2.37	0.144	0.137	0.151	0.637	0.627	0.648
2.38	0.144	0.137	0.151	0.638	0.627	0.648
2.39	0.144	0.137	0.151	0.638	0.627	0.648
2.4	0.144	0.137	0.151	0.638	0.627	0.649
2.41	0.144	0.137	0.15	0.638	0.628	0.649
2.42	0.144	0.137	0.15	0.638	0.628	0.649
2.43	0.144	0.137	0.15	0.639	0.628	0.649
2.44	0.144	0.137	0.15	0.639	0.628	0.649
2.45	0.144	0.137	0.15	0.639	0.628	0.65
2.46	0.144	0.137	0.15	0.639	0.629	0.65
2.47	0.144	0.137	0.15	0.639	0.629	0.65
2.48	0.144	0.137	0.15	0.64	0.629	0.65
2.49	0.144	0.137	0.15	0.64	0.629	0.651
2.5	0.143	0.137	0.15	0.64	0.629	0.651
2.51	0.143	0.137	0.15	0.64	0.629	0.651
2.52	0.143	0.137	0.15	0.64	0.629	0.651
2.53	0.143	0.137	0.15	0.64	0.63	0.651
2.54	0.143	0.137	0.15	0.64	0.63	0.651
2.55	0.143	0.137	0.15	0.64	0.63	0.651
2.56	0.143	0.137	0.15	0.641	0.63	0.651
2.57	0.143	0.136	0.15	0.641	0.63	0.652
2.58	0.143	0.136	0.15	0.641	0.63	0.652
2.59	0.143	0.136	0.15	0.641	0.63	0.652
2.6	0.143	0.136	0.15	0.641	0.63	0.652
2.61	0.143	0.136	0.15	0.641	0.63	0.652
2.62	0.143	0.136	0.15	0.641	0.63	0.652
2.63	0.143	0.136	0.15	0.641	0.63	0.652
2.64	0.143	0.136	0.15	0.641	0.63	0.652
2.65	0.143	0.136	0.15	0.641	0.631	0.652
2.66	0.143	0.136	0.15	0.642	0.631	0.653
2.67	0.143	0.136	0.15	0.642	0.631	0.653
2.68	0.143	0.136	0.15	0.642	0.631	0.653
2.69	0.143	0.136	0.15	0.642	0.631	0.653
2.7	0.143	0.136	0.15	0.642	0.631	0.653
2.71	0.143	0.136	0.15	0.642	0.631	0.653
2.72	0.143	0.136	0.15	0.642	0.631	0.653
2.73	0.143	0.136	0.15	0.642	0.631	0.653
2.74	0.143	0.136	0.15	0.642	0.631	0.653
2.75	0.143	0.136	0.15	0.642	0.631	0.654
2.76	0.143	0.136	0.15	0.643	0.631	0.654
2.77	0.143	0.136	0.15	0.643	0.632	0.654
2.78	0.143	0.136	0.15	0.643	0.632	0.654
2.79	0.143	0.136	0.15	0.643	0.632	0.654
2.8	0.143	0.136	0.15	0.643	0.632	0.654
2.81	0.143	0.136	0.15	0.643	0.632	0.654
2.82	0.143	0.136	0.15	0.643	0.632	0.654
2.83	0.143	0.136	0.149	0.643	0.632	0.655
2.84	0.142	0.135	0.149	0.643	0.632	0.655
2.85	0.142	0.135	0.149	0.643	0.632	0.655
2.86	0.142	0.135	0.149	0.644	0.632	0.655
2.87	0.142	0.135	0.149	0.644	0.632	0.655
2.88	0.142	0.135	0.149	0.644	0.633	0.655
2.89	0.142	0.135	0.149	0.644	0.633	0.655
2.9	0.142	0.135	0.149	0.644	0.633	0.655
2.91	0.142	0.135	0.149	0.644	0.633	0.655
2.92	0.142	0.135	0.149	0.644	0.633	0.656
2.93	0.142	0.135	0.149	0.644	0.633	0.656
2.94	0.142	0.135	0.149	0.644	0.633	0.656
2.95	0.142	0.135	0.149	0.644	0.633	0.656
2.96	0.142	0.135	0.149	0.645	0.633	0.656
2.97	0.142	0.135	0.149	0.645	0.633	0.656
2.98	0.142	0.135	0.149	0.645	0.633	0.656
2.99	0.142	0.135	0.149	0.645	0.633	0.656
3	0.142	0.135	0.149	0.645	0.634	0.656
3.01	0.142	0.135	0.149	0.645	0.634	0.657
3.02	0.142	0.135	0.149	0.645	0.634	0.657
3.03	0.142	0.135	0.149	0.645	0.634	0.657
3.04	0.142	0.135	0.149	0.645	0.634	0.657
3.05	0.142	0.135	0.149	0.645	0.634	0.657
3.06	0.142	0.135	0.149	0.646	0.634	0.657
3.07	0.142	0.135	0.149	0.646	0.634	0.657
3.08	0.142	0.135	0.149	0.646	0.634	0.657
3.09	0.142	0.135	0.149	0.646	0.634	0.657
3.1	0.142	0.135	0.149	0.646	0.634	0.658
3.11	0.142	0.135	0.149	0.646	0.634	0.658
3.12	0.142	0.134	0.149	0.646	0.635	0.658
3.13	0.142	0.134	0.149	0.646	0.635	0.658
3.14	0.142	0.134	0.149	0.646	0.635	0.658
3.15	0.142	0.134	0.149	0.646	0.635	0.658
3.16	0.142	0.134	0.149	0.647	0.635	0.658
3.17	0.141	0.134	0.149	0.647	0.635	0.658
3.18	0.141	0.134	0.149	0.647	0.635	0.659
3.19	0.141	0.134	0.149	0.647	0.635	0.659
3.2	0.141	0.134	0.149	0.647	0.635	0.659
3.21	0.141	0.134	0.149	0.647	0.635	0.659
3.22	0.141	0.134	0.149	0.647	0.635	0.659
3.23	0.141	0.134	0.149	0.647	0.636	0.659
3.24	0.141	0.134	0.149	0.647	0.636	0.659
3.25	0.141	0.134	0.148	0.647	0.636	0.659
3.26	0.141	0.134	0.148	0.648	0.636	0.659
3.27	0.141	0.134	0.148	0.648	0.636	0.66
3.28	0.141	0.134	0.148	0.648	0.636	0.66
3.29	0.141	0.134	0.148	0.648	0.636	0.66
3.3	0.141	0.134	0.148	0.648	0.636	0.66
3.31	0.141	0.134	0.148	0.648	0.636	0.66
3.32	0.141	0.134	0.148	0.648	0.636	0.66
3.33	0.141	0.134	0.148	0.648	0.636	0.66
3.34	0.141	0.134	0.148	0.648	0.636	0.66
3.35	0.141	0.134	0.148	0.648	0.637	0.66
3.36	0.141	0.134	0.148	0.649	0.637	0.661
3.37	0.141	0.134	0.148	0.649	0.637	0.661
3.38	0.141	0.134	0.148	0.649	0.637	0.661
3.39	0.141	0.133	0.148	0.649	0.637	0.661
3.4	0.141	0.133	0.148	0.649	0.637	0.661
3.41	0.141	0.133	0.148	0.649	0.637	0.661
3.42	0.141	0.133	0.148	0.649	0.637	0.661
3.43	0.141	0.133	0.148	0.649	0.637	0.661
3.44	0.141	0.133	0.148	0.649	0.637	0.662
3.45	0.141	0.133	0.148	0.649	0.637	0.662
3.46	0.141	0.133	0.148	0.65	0.637	0.662
3.47	0.141	0.133	0.148	0.65	0.638	0.662
3.48	0.141	0.133	0.148	0.65	0.638	0.662
3.49	0.141	0.133	0.148	0.65	0.638	0.662
3.5	0.14	0.133	0.147	0.65	0.638	0.662
3.51	0.14	0.133	0.147	0.65	0.638	0.662
3.52	0.14	0.133	0.147	0.65	0.638	0.662
3.53	0.14	0.133	0.147	0.65	0.638	0.663
3.54	0.14	0.133	0.147	0.65	0.638	0.663
3.55	0.14	0.133	0.147	0.65	0.638	0.663
3.56	0.14	0.133	0.147	0.651	0.638	0.663
3.57	0.14	0.132	0.147	0.651	0.638	0.663
3.58	0.14	0.132	0.147	0.651	0.638	0.663
3.59	0.14	0.132	0.147	0.651	0.639	0.663
3.6	0.14	0.132	0.147	0.651	0.639	0.663
3.61	0.14	0.132	0.147	0.651	0.639	0.663
3.62	0.14	0.132	0.147	0.651	0.639	0.664
3.63	0.14	0.132	0.147	0.651	0.639	0.664
3.64	0.14	0.132	0.147	0.651	0.639	0.664
3.65	0.14	0.132	0.147	0.651	0.639	0.664
3.66	0.14	0.132	0.147	0.652	0.639	0.664
3.67	0.14	0.132	0.147	0.652	0.639	0.664
3.68	0.14	0.132	0.147	0.652	0.639	0.664
3.69	0.14	0.132	0.147	0.652	0.639	0.664
3.7	0.14	0.132	0.147	0.652	0.64	0.664
3.71	0.14	0.132	0.147	0.652	0.64	0.665
3.72	0.14	0.132	0.147	0.652	0.64	0.665
3.73	0.14	0.132	0.147	0.652	0.64	0.665
3.74	0.14	0.132	0.147	0.652	0.64	0.665
3.75	0.14	0.132	0.147	0.652	0.64	0.665
3.76	0.14	0.132	0.147	0.653	0.64	0.665
3.77	0.14	0.132	0.147	0.653	0.64	0.665
3.78	0.14	0.132	0.147	0.653	0.64	0.665
3.79	0.14	0.132	0.147	0.653	0.64	0.666
3.8	0.14	0.132	0.147	0.653	0.64	0.666
3.81	0.14	0.132	0.147	0.653	0.64	0.666
3.82	0.14	0.132	0.147	0.653	0.641	0.666
3.83	0.14	0.132	0.147	0.653	0.641	0.666
3.84	0.14	0.132	0.147	0.653	0.641	0.666
3.85	0.14	0.132	0.147	0.653	0.641	0.666
3.86	0.14	0.132	0.147	0.654	0.641	0.666
3.87	0.14	0.132	0.147	0.654	0.641	0.666
3.88	0.14	0.132	0.147	0.654	0.641	0.667
3.89	0.14	0.132	0.147	0.654	0.641	0.667
3.9	0.14	0.132	0.147	0.654	0.641	0.667
3.91	0.14	0.132	0.147	0.654	0.641	0.667
3.92	0.14	0.132	0.147	0.654	0.641	0.667
3.93	0.14	0.132	0.147	0.654	0.641	0.667
3.94	0.14	0.132	0.147	0.654	0.642	0.667
3.95	0.14	0.132	0.147	0.654	0.642	0.667
3.96	0.14	0.132	0.147	0.655	0.642	0.667
3.97	0.14	0.132	0.147	0.655	0.642	0.668
3.98	0.14	0.132	0.147	0.655	0.642	0.668
3.99	0.14	0.132	0.147	0.655	0.642	0.668
4	0.14	0.132	0.147	0.655	0.642	0.668
4.01	0.139	0.132	0.147	0.655	0.642	0.668
4.02	0.139	0.132	0.147	0.655	0.642	0.668
4.03	0.139	0.132	0.147	0.655	0.642	0.668
4.04	0.139	0.132	0.147	0.655	0.642	0.668
4.05	0.139	0.132	0.147	0.655	0.643	0.668
4.06	0.139	0.132	0.147	0.656	0.643	0.669
4.07	0.139	0.132	0.147	0.656	0.643	0.669
4.08	0.139	0.132	0.147	0.656	0.643	0.669
4.09	0.139	0.132	0.147	0.656	0.643	0.669
4.1	0.139	0.132	0.147	0.656	0.643	0.669
4.11	0.139	0.132	0.147	0.656	0.643	0.669
4.12	0.139	0.132	0.147	0.656	0.643	0.669
4.13	0.139	0.132	0.147	0.656	0.643	0.669
4.14	0.139	0.132	0.147	0.656	0.643	0.67
4.15	0.139	0.132	0.147	0.656	0.643	0.67
4.16	0.139	0.132	0.147	0.657	0.643	0.67
4.17	0.139	0.132	0.147	0.657	0.644	0.67
4.18	0.139	0.131	0.147	0.657	0.644	0.67
4.19	0.139	0.131	0.147	0.657	0.644	0.67
4.2	0.139	0.131	0.147	0.657	0.644	0.67
4.21	0.139	0.131	0.147	0.657	0.644	0.67
4.22	0.139	0.131	0.147	0.657	0.644	0.67
4.23	0.139	0.131	0.147	0.657	0.644	0.671
4.24	0.139	0.131	0.147	0.657	0.644	0.671
4.25	0.139	0.131	0.147	0.657	0.644	0.671
4.26	0.139	0.131	0.147	0.658	0.644	0.671
4.27	0.139	0.131	0.147	0.658	0.644	0.671
4.28	0.139	0.131	0.147	0.658	0.644	0.671
4.29	0.139	0.131	0.147	0.658	0.645	0.671
4.3	0.139	0.131	0.147	0.658	0.645	0.671
4.31	0.139	0.131	0.147	0.658	0.645	0.671
4.32	0.139	0.131	0.147	0.658	0.645	0.672
4.33	0.139	0.131	0.147	0.658	0.645	0.672
4.34	0.139	0.131	0.147	0.658	0.645	0.672
4.35	0.139	0.131	0.147	0.658	0.645	0.672
4.36	0.139	0.131	0.147	0.659	0.645	0.672
4.37	0.139	0.131	0.147	0.659	0.645	0.672
4.38	0.139	0.131	0.147	0.659	0.645	0.672
4.39	0.139	0.131	0.147	0.659	0.645	0.672
4.4	0.139	0.131	0.147	0.659	0.645	0.673
4.41	0.139	0.131	0.147	0.659	0.646	0.673
4.42	0.139	0.131	0.147	0.659	0.646	0.673
4.43	0.139	0.131	0.147	0.659	0.646	0.673
4.44	0.139	0.131	0.147	0.659	0.646	0.673
4.45	0.139	0.131	0.147	0.659	0.646	0.673
4.46	0.139	0.131	0.147	0.66	0.646	0.673
4.47	0.139	0.131	0.147	0.66	0.646	0.673
4.48	0.139	0.131	0.147	0.66	0.646	0.673
4.49	0.139	0.131	0.147	0.66	0.646	0.674
4.5	0.139	0.131	0.147	0.66	0.646	0.674
4.51	0.139	0.131	0.147	0.66	0.646	0.674
4.52	0.139	0.131	0.147	0.66	0.647	0.674
4.53	0.139	0.131	0.147	0.66	0.647	0.674
4.54	0.139	0.131	0.147	0.66	0.647	0.674
4.55	0.139	0.131	0.147	0.66	0.647	0.674
4.56	0.139	0.131	0.147	0.661	0.647	0.674
4.57	0.139	0.131	0.147	0.661	0.647	0.674
4.58	0.139	0.131	0.147	0.661	0.647	0.675
4.59	0.139	0.131	0.147	0.661	0.647	0.675
4.6	0.139	0.131	0.147	0.661	0.647	0.675
4.61	0.139	0.131	0.147	0.661	0.647	0.675
4.62	0.139	0.131	0.147	0.661	0.647	0.675
4.63	0.139	0.131	0.147	0.661	0.647	0.675
4.64	0.139	0.131	0.147	0.661	0.648	0.675
4.65	0.139	0.131	0.147	0.661	0.648	0.675
4.66	0.139	0.131	0.147	0.662	0.648	0.675
4.67	0.139	0.131	0.147	0.662	0.648	0.676
4.68	0.139	0.131	0.147	0.662	0.648	0.676
4.69	0.139	0.131	0.147	0.662	0.648	0.676
4.7	0.139	0.131	0.147	0.662	0.648	0.676
4.71	0.139	0.131	0.147	0.662	0.648	0.676
4.72	0.139	0.131	0.147	0.662	0.648	0.676
4.73	0.139	0.131	0.147	0.662	0.648	0.676
4.74	0.139	0.131	0.147	0.662	0.648	0.676
4.75	0.139	0.131	0.147	0.662	0.648	0.677
4.76	0.139	0.131	0.147	0.663	0.649	0.677
4.77	0.139	0.131	0.147	0.663	0.649	0.677
4.78	0.139	0.131	0.147	0.663	0.649	0.677
4.79	0.139	0.131	0.147	0.663	0.649	0.677
4.8	0.139	0.13	0.147	0.663	0.649	0.677
4.81	0.139	0.13	0.147	0.663	0.649	0.677
4.82	0.139	0.13	0.147	0.663	0.649	0.677
4.83	0.139	0.13	0.147	0.663	0.649	0.677
4.84	0.139	0.13	0.147	0.663	0.649	0.678
4.85	0.139	0.13	0.147	0.663	0.649	0.678
4.86	0.139	0.13	0.147	0.664	0.649	0.678
4.87	0.139	0.13	0.147	0.664	0.649	0.678
4.88	0.139	0.13	0.147	0.664	0.65	0.678
4.89	0.139	0.13	0.147	0.664	0.65	0.678
4.9	0.139	0.13	0.147	0.664	0.65	0.678
4.91	0.139	0.13	0.147	0.664	0.65	0.678
4.92	0.139	0.13	0.147	0.664	0.65	0.678
4.93	0.139	0.13	0.147	0.664	0.65	0.679
4.94	0.139	0.13	0.147	0.664	0.65	0.679
4.95	0.139	0.13	0.147	0.664	0.65	0.679
4.96	0.139	0.13	0.147	0.665	0.65	0.679
4.97	0.139	0.13	0.147	0.665	0.65	0.679
4.98	0.139	0.13	0.147	0.665	0.65	0.679
4.99	0.139	0.13	0.147	0.665	0.651	0.679
5	0.139	0.13	0.147	0.665	0.651	0.679
