# Supplementary material for: Machine learning identifies prognosticators of intracranial metastatic disease in patients with breast or lung cancer
Source: Commun Med (Lond). 2026 Apr 23;6:364. doi: 10.1038/s43856-026-01609-3 (PMC13315275; doi:10.1038/s43856-026-01609-3)
Supplement: Supplementary file 7 — Supplementary Data 4 [file 43856_2026_1609_MOESM7_ESM.xlsx]

## Sheet: Net Benefit (Breast)
threshold	1 Year	1y_lower	1y_upper	3 Year	3y_lower	3y_upper	5 Year	5y_lower	5y_upper	1 Year Min	3 Year Min	5 Year Min	treat_all_1y	treat_all_3y	treat_all_5y
0
0.2
0.4
0.6
0.8
1	0.082353	-0.01815	0.182853	1.49478	1.34403	1.64553	2.27783	2.07683	2.47883	-0.22807	1.09315	1.91277	-0.5	0.8	1.6
1.2	0.075294	-0.02489	0.175474	1.48391	1.33364	1.63418	2.26913	2.06877	2.46949	-0.128764	1.11772	1.81589
1.4	0.068235	-0.03178	0.168255	1.47304	1.32301	1.62307	2.26044	2.0604	2.46048	-0.1973	1.03635	1.72209
1.6	0.061177	-0.03884	0.161197	1.46217	1.31214	1.6122	2.25174	2.0517	2.45178	-0.271684	0.937383	1.60371
1.8	0.054118	-0.04606	0.154298	1.4513	1.30103	1.60157	2.24304	2.04268	2.4434	-0.365524	0.849429	1.50402	-1
2	0.047059	-0.05344	0.147559	1.44043	1.28968	1.59119	2.23435	2.03335	2.43535	-0.458255	0.749313	1.41056
2.2	0.04	-0.06098	0.14098	1.42956	1.27809	1.58103	2.22565	2.02369	2.42761	-0.539252	0.66947	1.31744
2.4	0.032941	-0.06868	0.134561	1.4187	1.26627	1.57113	2.21696	2.01372	2.4202	-0.620249	0.581516	1.21776
2.6	0.025882	-0.07654	0.128302	1.40783	1.2542	1.56146	2.20826	2.00342	2.4131	-0.583593	0.563551	1.20249
2.8	0.018824	-0.08456	0.122204	1.39696	1.24189	1.55203	2.19957	1.9928	2.40632	-0.57204	0.537475	1.16676
3	0.011765	-0.09274	0.116265	1.38609	1.22934	1.54284	2.19087	1.98187	2.39987	-0.583593	0.532399	1.11807		-1
3.2	0.00471	-0.10107	0.110486	1.37522	1.21655	1.53389	2.18217	1.97061	2.39373	-0.577283	0.500519	1.04919
3.4	-0.00235	-0.10957	0.104867	1.36435	1.20352	1.52518	2.17348	1.95904	2.38792	-0.439564	0.470093	0.998962
3.6	-0.00941	-0.11823	0.099408	1.35348	1.19025	1.51671	2.16478	1.94714	2.38242	-0.242991	0.557321	1.04296			-1
3.8	-0.01647	-0.12705	0.094109	1.34261	1.17674	1.50848	2.15609	1.93493	2.37725	-0.271684	0.691589	1.17757
4	-0.02353	-0.13603	0.088971	1.33174	1.16299	1.50049	2.14739	1.92239	2.37239	-0.27134	0.666667	1.13396
4.2	-0.03059	-0.14517	0.083992	1.32087	1.149	1.49274	2.1387	1.90954	2.36786	-0.272494	0.635514	1.09774
4.4	-0.03765	-0.15447	0.079173	1.31	1.13477	1.48523	2.13	1.89636	2.36364	-0.290031	0.625857	1.09097
4.6	-0.04471	-0.16393	0.074514	1.29913	1.1203	1.47796	2.1213	1.88286	2.35974	-0.317757	0.619626	1.06788
4.8	-0.05176	-0.17354	0.070015	1.28826	1.10559	1.47093	2.11261	1.86905	2.35617	-0.352681	0.588474	1.04258
5	-0.05882	-0.18332	0.065677	1.27739	1.09064	1.46414	2.10391	1.85491	2.35291	-0.361371	0.566978	1.01181
5.2	-0.06588	-0.19326	0.061498	1.26652	1.07545	1.45759	2.09522	1.84046	2.34998	-0.371372	0.537475	0.980653
5.4	-0.07294	-0.20336	0.057479	1.25565	1.06002	1.45128	2.08652	1.82568	2.34736	-0.396677	0.499611	0.956075
5.6	-0.08	-0.21362	0.05362	1.24478	1.04435	1.44521	2.07783	1.81059	2.34507	-0.429907	0.470093	0.930808
5.8	-0.08706	-0.22404	0.049921	1.23391	1.02844	1.43938	2.06913	1.79517	2.34309	-0.454829	0.450675	0.892134
6	-0.09412	-0.23462	0.046382	1.22304	1.01229	1.43379	2.06044	1.77944	2.34144	-0.478102	0.42648	0.861462
6.2	-0.10118	-0.24536	0.043004	1.21217	0.995904	1.42844	2.05174	1.76338	2.3401	-0.509735	0.398754	0.82243
6.4	-0.10824	-0.25626	0.039785	1.2013	0.979274	1.42333	2.04304	1.747	2.33908	-0.542056	0.369251	0.794081
6.6	-0.11529	-0.26731	0.036726	1.19043	0.962405	1.41847	2.03435	1.73031	2.33839	-0.570405	0.345483	0.768815
6.8	-0.12235	-0.27853	0.033827	1.17956	0.945295	1.41383	2.02565	1.71329	2.33801	-0.598131	0.323988	0.74351
7	-0.12941	-0.28991	0.031088	1.1687	0.927946	1.40945	2.01696	1.69596	2.33796	-0.63271	0.289064	0.706854
7.2	-0.13647	-0.30145	0.028509	1.15783	0.910356	1.4053	2.00826	1.6783	2.33822	-0.664207	0.258255	0.679751
7.4	-0.14353	-0.31315	0.026091	1.14696	0.892527	1.40139	1.99957	1.66033	2.3388	-0.682899	0.232179	0.666667
7.6	-0.15059	-0.32501	0.023832	1.13609	0.874457	1.39772	1.99087	1.64203	2.33971	-0.654206	0.19595	0.647975
7.8	-0.15765	-0.33703	0.021733	1.12522	0.856147	1.39429	1.98217	1.62341	2.34093	-0.641745	0.180685	0.623053
8	-0.16471	-0.34921	0.019794	1.11435	0.837598	1.3911	1.97348	1.60448	2.34248	-0.666667	0.15784	0.59355
8.2	-0.17176	-0.36154	0.018015	1.10348	0.818808	1.38815	1.96478	1.58522	2.34434	-0.67082	0.155763	0.579439
8.4	-0.17882	-0.37404	0.016396	1.1	0.80717	1.39283	1.95609	1.56565	2.34653	-0.666044	0.151182	0.55514
8.6	-0.18588	-0.3867	0.014938	1.1	0.79877	1.40123	1.94739	1.54575	2.34903	-0.666667	0.137072	0.535826
8.8	-0.19294	-0.39952	0.013639	1.1	0.79013	1.40987	1.9387	1.52554	2.35186	-0.679128	0.11215	0.512553
9	-0.2	-0.4125	0.0125	1.1	0.78125	1.41875	1.93	1.505	2.355	-0.683709	0.094626	0.495016
9.2	-0.207	-0.425	0.0114	1.1	0.7724	1.4276	1.9213	1.4845	2.3581	-0.71028	0.101765	0.480919
9.4	-0.214	-0.438	0.0102	1.1	0.7635	1.4365	1.9126	1.4639	2.3613	-0.714051	0.095917	0.46729
9.6	-0.221	-0.451	0.00908	1.1	0.7546	1.4454	1.9039	1.4434	2.3644	-0.71028	0.082165	0.454829
9.8	-0.228	-0.464	0.00794	1.1	0.7457	1.4543	1.8952	1.4229	2.3676	-0.71028	0.057724	0.442991
10	-0.235	-0.477	0.00681	1.1	0.7369	1.4632	1.8865	1.4023	2.3707	-0.71028	0.043614	0.423676

## Sheet: Net Reduction (Breast)
threshold_probability	1 Year	1y_lower	1y_upper	3 Year	3y_lower	3y_upper	5 Year	5y_lower	5y_upper	1 Year Min	3 Year Min	5 Year Min	treat_all_1y	treat_all_3y	treat_all_5y
0
0.2
0.4
0.6
0.8
1	82	81.008	82.992	79	77.76	80.24	69.6667	68.1787	71.1547	50	43.6801	40	64.5	55	53.2
1.2	82.5	81.5267	83.4733	79.6	78.3834	80.8166	70.2	68.7401	71.6599	50.091	43.8609	41	66.7667	56	53.84
1.4	83	82.0445	83.9555	80.2	79.0056	81.3944	70.7333	69.3	72.1666	50.1836	44.0708	41.4045	69.0333	57	54.48
1.6	83.5	82.5613	84.4387	80.8	79.6266	81.9734	71.6	70.1919	73.0081	50.2754	44.9103	42.4218	71.3	58	55.12
1.8	84	83.0771	84.9229	81.4	80.2464	82.5536	72.8	71.4157	74.1843	50.3672	45.5154	43.439	73.5667	59	55.76
2	84.5	83.592	85.408	82	80.865	83.135	74	72.638	75.362	50.8246	46.8801	45.0822	75.8333	60	56.4
2.2	85	84.1059	85.8941	82.6	81.4824	83.7176	75.2	73.8589	76.5411	51.6973	47.9407	46.0211	78.1	60.8667	57.04
2.4	85.5	84.6189	86.3811	83.2	82.0986	84.3014	76.4	75.0783	77.7217	53.0434	49.8652	47.1075	80.3667	61.7333	57.68
2.6	86	85.1309	86.8691	83.8	82.7136	84.8864	77.6	76.2963	78.9037	57.5854	51.4821	47.9682	82	62.6	58.3714
2.8	86.5	85.6419	87.3581	84.4	83.3274	85.4726	78.8	77.5129	80.0871	60.8725	53.752	48.7246	83	63.4667	59.1143
3	87	86.152	87.848	85	83.94	86.06	80	78.728	81.272	63.4341	56.6428	49.4435	84	64.3333	59.8571
3.2	87.2667	86.4278	88.1055	85.2667	84.2181	86.3153	80.4	79.1417	81.6583	66.2708	58.5159		85	65.2	60.6
3.4	87.5333	86.7026	88.3641	85.5333	84.4949	86.5717	80.8	79.5539	82.0461	71.901	60.1639	50.1408	86	66.0667	61.3429
3.6	87.8	86.9765	88.6235	85.8	84.7706	86.8294	81.2	79.9647	82.4353	78.6303	64.7059	53.2035	87	66.9333	62.0857
3.8	88.0667	87.2494	88.8839	86.0667	85.0451	87.0883	81.6	80.3741	82.8259	79.1041	69.8435	59.151	88	67.8	62.8286
4	88.3333	87.5213	89.1453	86.3333	85.3183	87.3483	82	80.782	83.218	80.1213	70.6389	60.1682	89	68.6667	63.5714
4.2	88.6	87.7923	89.4077	86.6	85.5904	87.6096	82.4	81.1885	83.6115	81.0602	71.3302	61.1854	89.1833	69.5333	64.3143
4.4	88.8667	88.0623	89.671	86.8667	85.8613	87.8721	82.8	81.5935	84.0065	81.651	72.5313	62.8286	89.3667	70.4	65.0571
4.6	89.1333	88.3314	89.9352	87.1333	86.1309	88.1357	83.2	81.9971	84.4029	81.8384	73.4659	63.7676	89.55	71.2667	65.8
4.8	89.4	88.5995	90.2005	87.4	86.3994	88.4006	83.6	82.3993	84.8007	82.0423	73.9906	64.8539	89.7333	72.1333	66.5429
5	89.6667	88.8667	90.4667	87.6667	86.6667	88.6667	84	82.8	85.2	82.4644	74.5452	65.7147	89.9167	73	67.2857
5.2	89.9333	89.1329	90.7338	87.9333	86.9327	88.9339	84.4	83.1993	85.6007	83.1377	75.0207	66.471	90.1	73.36	68.0286
5.4	90.2	89.3981	91.0019	88.2	87.1976	89.2024	84.8	83.5971	86.0029	83.2942	75.27	67.1899	90.2833	73.72	68.7714
5.6	90.4667	89.6624	91.271	88.4667	87.4613	89.4721	85.2	83.9935	86.4065	83.2942	75.7825	67.8873	90.4667	74.08	69.5143
5.8	90.7333	89.9257	91.541	88.7333	87.7237	89.7429	85.6	84.3885	86.8115	83.4714	76.1737	68.2786	90.65	74.44	70.2571
6	91	90.188	91.812	89	87.985	90.015	86	84.782	87.218	83.6854	76.6432	68.8445	90.8333	74.8	71
6.2	91.075	90.2577	91.8923	89.125	88.1034	90.1466	86.175	84.9491	87.4009	83.8419	76.8858	69.3087	91.0167	75.16	71.1
6.4	91.15	90.3265	91.9735	89.25	88.2206	90.2794	86.35	85.1147	87.5853	83.8419	77.2056	69.8564	91.2	75.52	71.2
6.6	91.225	90.3943	92.0557	89.375	88.3366	90.4134	86.525	85.2789	87.7711	83.9984	77.5822	70.3834	91.3833	75.88	71.3
6.8	91.3	90.4611	92.1389	89.5	88.4514	90.5486	86.7	85.4417	87.9583	83.9984	77.8951	70.8055	91.5667	76.24	71.4
7	91.375	90.527	92.223	89.625	88.565	90.685	86.875	85.603	88.147	84.1028	78.1299	71.192	91.75	76.6	71.5
7.2	91.45	90.5919	92.3081	89.75	88.6774	90.8226	87.05	85.7629	88.3371	84.2332	78.3011	71.6354	91.9333	76.96	71.6
7.4	91.525	90.6559	92.3941	89.875	88.7886	90.9614	87.225	85.9213	88.5287	84.3975	78.529	72.1831	92.1167	77.32	71.7
7.6	91.6	90.7189	92.4811	90	88.8986	91.1014	87.4	86.0783	88.7217	85.1146	78.7559	72.7308	92.3	77.68	71.8
7.8	91.675	90.7809	92.5691	90.125	89.0074	91.2426	87.575	86.2339	88.9161	85.7199	79.0215	73.0699	92.4833	78.04	71.9
8	91.75	90.842	92.658	90.25	89.115	91.385	87.75	86.388	89.112	85.7981	79.3297	73.4351	92.6667	78.4	72
8.2	91.825	90.9021	92.7479	90.375	89.2214	91.5286	87.925	86.5407	89.3093	86.0638	79.7992	73.8524	92.85	78.76	72.1
8.4	91.9	90.9613	92.8387	90.5	89.3266	91.6734	88.1	86.6919	89.5081	86.4593	80.2426	74.2322	93.0333	79.12	72.2
8.6	91.975	91.0195	92.9305	90.625	89.4306	91.8194	88.275	86.8417	89.7083	86.8936	80.5125	74.687	93.2167	79.48	72.3
8.8	92.05	91.0767	93.0233	90.75	89.5334	91.9666	88.45	86.9901	89.9099	87.0501	80.7903	74.957	93.4	79.84	72.4
9	92.125	91.133	93.117	90.875	89.635	92.115	88.625	87.137	90.113	87.2848	80.9729	75.27	93.5833	80.2	72.5
9.2	92.2	91.1883	93.2117	91	89.7354	92.2646	88.8	87.2825	90.3175	87.4413	81.4472	75.7825	93.7667	80.56	72.6
9.4	92.275	91.2427	93.3073	91.125	89.8346	92.4154	88.975	87.4265	90.5235	87.5978	81.8222	76.0481	93.95	80.92	72.7
9.6	92.35	91.2961	93.4039	91.25	89.9326	92.5674	89.15	87.5691	90.7309	87.989	82.0423	76.4867	94.1333	81.28	72.8
9.8	92.425	91.3485	93.5015	91.375	90.0294	92.7206	89.325	87.7103	90.9397	88.1455	82.277	76.8779	94.3167	81.64	72.9
10	92.5	91.4	93.6	91.5	90.125	92.875	89.5	87.85	91.15	88.4038	82.4335	77.0664	94.5	82	73

## Sheet: Net Benefit (Lung)
threshold	1 Year	1y_lower	1y_upper	3 Year	3y_lower	3y_upper	5 Year	5y_lower	5y_upper	treat_all_1y	treat_all_3y	treat_all_5y	1 Year Min	3 Year Min	5 Year Min
0
0.2
0.4
0.6
0.8
1	6.8	6.4865	7.1135	14.8	14.173	15.427	17.1	16.3685	17.8315	6.8	14.8	17.1	6.25451	13.4567	15.9206
1.2	6.76	6.4499	7.0701	14.76	14.1397	15.3803	17.06	16.3363	17.7837				6.06498	13.2987	15.7626
1.4	6.72	6.4127	7.0273	14.72	14.1055	15.3345	17.02	16.3031	17.7369				5.90704	13.1408	15.6047
1.6	6.68	6.3751	6.9849	14.68	14.0703	15.2897	16.98	16.2687	17.6913				5.71751	12.9829	15.4625
1.8	6.64	6.3371	6.9429	14.64	14.0341	15.2459	16.94	16.2331	17.6469				5.55957	12.8249	15.3204
2	6.6	6.2985	6.9015	14.6	13.997	15.203	16.9	16.1965	17.6035				5.40163	12.667	15.1625
2.2	6.542	6.2415	6.8425	14.518	13.9169	15.1191	16.82	16.1187	17.5213				5.21209	12.509	15.0045
2.4	6.484	6.1839	6.7841	14.436	13.8359	15.0361	16.74	16.0399	17.4401				5.02256	12.3511	14.8466
2.6	6.426	6.1259	6.7261	14.354	13.7539	14.9541	16.66	15.9599	17.3601				4.86462	12.1931	14.6886
2.8	6.368	6.0675	6.6685	14.272	13.6709	14.8731	16.58	15.8787	17.2813				4.67509	12.0352	14.5307
3	6.31	6.0085	6.6115	14.19	13.587	14.793	16.5	15.7965	17.2035				4.51715	11.8773	14.4043
3.2	6.252	5.9491	6.5549	14.108	13.5021	14.7139	16.42	15.7131	17.1269				4.35921	11.7193	14.2464
3.4	6.194	5.8891	6.4989	14.026	13.4163	14.6357	16.34	15.6287	17.0513				4.16967	11.5614	14.0884
3.6	6.136	5.8287	6.4433	13.944	13.3295	14.5585	16.26	15.5431	16.9769				3.98014	11.4034	13.9147
3.8	6.078	5.7679	6.3881	13.862	13.2417	14.4823	16.18	15.4563	16.9037				3.8222	11.2455	13.741
4	6.02	5.7065	6.3335	13.78	13.153	14.407	16.1	15.3685	16.8315				3.63267	11.056	13.583
4.2	5.962	5.6447	6.2793	13.698	13.0633	14.3327	16.02	15.2795	16.7605				3.47473	10.898	13.3935
4.4	5.904	5.5823	6.2257	13.616	12.9727	14.2593	15.94	15.1895	16.6905				3.31679	10.7085	13.2356
4.6	5.846	5.5195	6.1725	13.534	12.8811	14.1869	15.86	15.0983	16.6217				3.31679	10.519	13.046
4.8	5.788	5.4563	6.1197	13.452	12.7885	14.1155	15.78	15.0059	16.5541				3.2852	10.4558	12.8565
5	5.73	5.3925	6.0675	13.37	12.695	14.045	15.7	14.9125	16.4875				3.63267	10.3294	12.7301
5.2	5.672	5.3283	6.0157	13.288	12.6005	13.9755	15.62	14.8179	16.4221				3.56949	10.2978	12.5406
5.4	5.614	5.2635	5.9645	13.206	12.5051	13.9069	15.54	14.7223	16.3577				3.44314	10.2347	12.3195
5.6	5.556	5.1983	5.9137	13.124	12.4087	13.8393	15.46	14.6255	16.2945				3.37996	10.3926	12.2563
5.8	5.498	5.1327	5.8633	13.042	12.3113	13.7727	15.38	14.5275	16.2325				3.34837	10.3294	12.0984
6	5.44	5.0665	5.8135	12.96	12.213	13.707	15.3	14.4285	16.1715				3.52211	10.2189	11.9878
6.2	5.382	4.9999	5.7641	12.878	12.1137	13.6423	15.22	14.3283	16.1117				3.53791	10.1083	11.8773
6.4	5.324	4.9327	5.7153	12.796	12.0135	13.5785	15.14	14.2271	16.0529				3.42735	10.0767	11.7667
6.6	5.266	4.8651	5.6669	12.714	11.9123	13.5157	15.06	14.1247	15.9953				3.34837	9.98195	12.0036
6.8	5.208	4.7971	5.6189	12.632	11.8101	13.4539	14.98	14.0211	15.9389				3.22202	9.8556	12.0036
7	5.15	4.7285	5.5715	12.55	11.707	13.393	14.9	13.9165	15.8835				3.12726	9.91877	11.9088
7.2	5.092	4.6595	5.5245	12.468	11.6029	13.3331	14.82	13.8107	15.8293				3.03249	10.1399	11.7509
7.4	5.034	4.5899	5.4781	12.386	11.4979	13.2741	14.74	13.7039	15.7761				2.90614	10.2031	11.6561
7.6	4.976	4.5199	5.4321	12.304	11.3919	13.2161	14.66	13.5959	15.7241				2.81137	10.1557	11.593
7.8	4.918	4.4495	5.3865	12.222	11.2849	13.1591	14.58	13.4867	15.6733				2.68502	10.0767	11.4666
8	4.86	4.3785	5.3415	12.14	11.177	13.103	14.5	13.3765	15.6235				2.59025	9.99774	11.3718
8.2	4.802	4.3071	5.2969	12.058	11.0681	13.0479	14.42	13.2651	15.5749				2.4639	9.91877	11.4034
8.4	4.744	4.2351	5.2529	11.976	10.9583	12.9937	14.34	13.1527	15.5273				2.36913	9.79242	11.5614
8.6	4.686	4.1627	5.2093	11.894	10.8475	12.9405	14.26	13.0391	15.4809				2.27437	9.74504	11.7193
8.8	4.628	4.0899	5.1661	11.812	10.7357	12.8883	14.18	12.9243	15.4357				2.14801	9.72924	11.8141
9	4.57	4.0165	5.1235	11.73	10.623	12.837	14.1	12.8085	15.3915				1.99007	9.60289	11.8457
9.2	4.512	3.9427	5.0813	11.648	10.5093	12.7867	14.02	12.6915	15.3485				1.89531	9.53971	11.7667
9.4	4.454	3.8683	5.0397	11.566	10.3947	12.7373	13.94	12.5735	15.3065				1.80054	9.44495	11.6877
9.6	4.396	3.7935	4.9985	11.484	10.2791	12.6889	13.86	12.4543	15.2657				1.67419	9.35018	11.6245
9.8	4.338	3.7183	4.9577	11.402	10.1625	12.6415	13.78	12.3339	15.2261				1.61101	9.287	11.5298
10	4.3	3.6625	4.9375	11.32	10.045	12.595	13.7	12.2125	15.1875	-1	6	10	1.51625	9.22383	11.435

## Sheet: Net Reduction (Lung)
threshold	1 Year	1y_lower	1y_upper	3 Year	3y_lower	3y_upper	5 Year	5y_lower	5y_upper	treat_all_1y	1 Year Min	3 Year Min	5 Year Min
0
1	22	20.625	23.375	3	1.35	4.65
1.2	23	21.6576	24.3424	5	3.38911	6.61089
1.4	24	22.6887	25.3113	7	5.42644	8.57356
1.6	25.05	23.7683	26.3317	9	7.462	10.538
1.8	26.15	24.8965	27.4035	11	9.49578	12.5042
2	27.25	26.0232	28.4768	13	11.5278	14.4722
2.2	28.35	27.1483	29.5517	14.4667	13.0247	15.9087	0	-1.8025	1.8025
2.4	29.45	28.272	30.628	15.9333	14.5198	17.3469	2.33333	0.566389	4.10028
2.6	30.4667	29.3109	31.6224	17.4	16.0131	18.7869	4.66667	2.93306	6.40028
2.8	31.4	30.265	32.535	18.8667	17.5047	20.2287	7	5.2975	8.7025
3	32.3333	31.2176	33.4491	20.3333	18.9944	21.6722	8.66667	6.99306	10.3403
3.2	33.2667	32.1687	34.3646	21.8	20.4824	23.1176	10.3333	8.68639	11.9803
3.4	34.2	33.1183	35.2817	23.2667	21.9687	24.5647	12	10.3775	13.6225
3.6	35.1333	34.0665	36.2002	24.45	23.1698	25.7302	13.6667	12.0664	15.2669
3.8	36.0667	35.0132	37.1202	25.35	24.0858	26.6142	15.3333	13.7531	16.9136
4	37	35.9583	38.0417	26.25	25	27.5	17	15.4375	18.5625
4.2	37.8	36.7687	38.8313	27.15	25.9124	28.3876	17.7	16.1531	19.2469
4.4	38.6	37.5776	39.6224	28.05	26.8231	29.2769	18.4	16.8664	19.9336
4.6	39.4	38.385	40.415	28.95	27.732	30.168	19.1	17.5775	20.6225		0.320513
4.8	40.2	39.1909	41.2091	29.85	28.6391	31.0609	19.8	18.2864	21.3136		0.544872
5	41	39.9954	42.0046	30.75	29.5444	31.9556	20.5	18.9931	22.0069		0.889423
5.2	41.8	40.7983	42.8017	31.65	30.448	32.852	21.2	19.6975	22.7025		1.41026
5.4	42.6	41.5998	43.6002	32.55	31.3498	33.7502	21.9	20.3997	23.4003		6.96019	0.128205
5.6	43.4	42.3998	44.4002	33.25	32.0498	34.4502	22.6	21.0997	24.1003		8.84103	2.17949
5.8	44.2	43.1983	45.2017	33.75	32.548	34.952	23.3	21.7975	24.8025		19.9972	3.32821
6	45	43.9954	46.0046	34.25	33.0444	35.4556	24	22.4931	25.5069		21.516	6.08654
6.2	45.6	44.5909	46.6091	34.75	33.5391	35.9609	24.6	23.0864	26.1136		21.7196	6.98471
6.4	46.2	45.185	47.215	35.25	34.032	36.468	25.2	23.6775	26.7225		22.9463	12.4975
6.6	46.8	45.7776	47.8224	35.75	34.5231	36.9769	25.8	24.2664	27.3336		24.9975	14.4206
6.8	47.4	46.3687	48.4313	36.25	35.0124	37.4876	26.4	24.8531	27.9469		30.4945	14.992	0.444947
7	48	46.9583	49.0417	36.75	35.5	38	27	25.4375	28.5625		32.9463	15.5104	1.34369
7.2	48.6	47.5465	49.6535	37.25	35.9858	38.5142	27.6	26.0197	29.1803		33.2027	17.177	3.20136
7.4	49.2	48.1332	50.2668	37.75	36.4698	39.0302	28.2	26.5997	29.8003		33.4535	17.7513	8.45798
7.6	49.8	48.7183	50.8817	38.28	36.982	39.578	28.8	27.1775	30.4225		33.774	18.1386	10.6386
7.8	50.4	49.302	51.498	38.84	37.5224	40.1576	29.4	27.7531	31.0469		34.0333	21.2112	11.1514
8	51	49.8843	52.1157	39.4	38.0611	40.7389	30	28.3264	31.6736	0	34.2628	26.2112	11.5705
8.2	51.8	50.665	52.935	39.96	38.598	41.322	30.7	28.9975	32.4025	7.21	34.5192	28.3863	12.033
8.4	52.6	51.4443	53.7557	40.52	39.1331	41.9069	31.4	29.6664	33.1336	11	34.6474	29.729	13.2581
8.6	53.4	52.222	54.578	41.08	39.6664	42.4936	32.1	30.3331	33.8669	13.3	34.8397	30.0616	13.5817
8.8	54.2	52.9983	55.4017	41.64	40.198	43.082	32.8	30.9975	34.6025	15	34.9679	30.6299	13.9078
9	55	53.7732	56.2268	42.2	40.7278	43.6722	33.5	31.6597	35.3403	16.4	35.1058	30.9936	16.0873
9.2	55.8	54.5465	57.0535	42.76	41.2558	44.2642	34.2	32.3197	36.0803	17.7	35.3526	31.4051	20.1923
9.4	56.6	55.3183	57.8817	43.32	41.782	44.858	34.9	32.9775	36.8225	18.9	35.4808	31.7897	22.8846
9.6	57.4	56.0887	58.7113	43.88	42.3064	45.4536	35.6	33.6331	37.5669	20.1	35.609	32.3606	25.7027
9.8	58.2	56.8576	59.5424	44.44	42.8291	46.0509	36.3	34.2864	38.3136	21.4	35.4304	32.7981	27.6257	10.0,23
10	59	57.625	60.375	45	43.35	46.65	37	34.9375	39.0625	23	35.609	33.1827	28.0077
											35.7372	33.3253	28.4535
											35.8894	33.75	28.9598
											36.3316	34.036	29.1026
											36.5705	34.5414	29.391
