# Supplementary material for: Machine learning identifies prognosticators of intracranial metastatic disease in patients with breast or lung cancer
Source: Commun Med (Lond). 2026 Apr 23;6:364. doi: 10.1038/s43856-026-01609-3 (PMC13315275; doi:10.1038/s43856-026-01609-3)
Supplement: Supplementary file 8 — Supplementary Data 5 [file 43856_2026_1609_MOESM8_ESM.xlsx]

## Sheet: CIF (Breast)
horizon_years	time_years	High Risk	high_risk_low	high_risk_high	Medium Risk	medium_risk_low	medium_risk_high	Low Risk	low_risk_low	low_risk_high
1 Year	0	0	0	0.4	0	0	0.15	0	0	0.12
1 Year	0.005	0.175	0	0.579	0.03	0	0.182	0.015	0	0.136
1 Year	0.0101	0.347	0	0.755	0.059	0	0.212	0.029	0	0.152
1 Year	0.0151	0.515	0.103	0.927	0.087	0	0.242	0.044	0	0.168
1 Year	0.0201	0.68	0.264	1.096	0.115	0	0.272	0.057	0	0.183
1 Year	0.0251	0.841	0.421	1.262	0.142	0	0.3	0.071	0	0.198
1 Year	0.0302	1	0.576	1.424	0.168	0.007	0.328	0.084	0	0.212
1 Year	0.0352	1.155	0.727	1.583	0.194	0.031	0.356	0.097	0	0.227
1 Year	0.0402	1.307	0.875	1.739	0.219	0.054	0.383	0.109	0	0.241
1 Year	0.0452	1.456	1.02	1.892	0.243	0.077	0.409	0.121	0	0.254
1 Year	0.0503	1.602	1.162	2.043	0.267	0.099	0.434	0.133	0	0.267
1 Year	0.0553	1.746	1.301	2.19	0.29	0.12	0.459	0.145	0.009	0.28
1 Year	0.0603	1.886	1.438	2.334	0.312	0.141	0.483	0.156	0.019	0.293
1 Year	0.0653	2.024	1.571	2.476	0.334	0.162	0.507	0.167	0.029	0.305
1 Year	0.0704	2.158	1.702	2.615	0.356	0.181	0.53	0.178	0.038	0.318
1 Year	0.0754	2.291	1.83	2.751	0.377	0.2	0.553	0.188	0.047	0.33
1 Year	0.0804	2.42	1.956	2.884	0.397	0.219	0.575	0.199	0.056	0.341
1 Year	0.0854	2.547	2.079	3.015	0.417	0.237	0.597	0.209	0.065	0.352
1 Year	0.0905	2.672	2.199	3.144	0.437	0.255	0.618	0.218	0.073	0.364
1 Year	0.0955	2.794	2.317	3.27	0.456	0.272	0.639	0.228	0.081	0.374
1 Year	0.1005	2.913	2.433	3.393	0.474	0.289	0.659	0.237	0.089	0.385
1 Year	0.1055	3.03	2.546	3.515	0.492	0.305	0.679	0.246	0.096	0.396
1 Year	0.1106	3.145	2.657	3.633	0.51	0.321	0.698	0.255	0.104	0.406
1 Year	0.1156	3.258	2.765	3.75	0.527	0.336	0.717	0.263	0.111	0.416
1 Year	0.1206	3.368	2.871	3.864	0.543	0.351	0.736	0.272	0.118	0.425
1 Year	0.1256	3.476	2.975	3.976	0.56	0.366	0.754	0.28	0.125	0.435
1 Year	0.1307	3.582	3.077	4.086	0.576	0.38	0.771	0.288	0.131	0.444
1 Year	0.1357	3.686	3.177	4.194	0.591	0.394	0.789	0.296	0.138	0.454
1 Year	0.1407	3.787	3.275	4.3	0.606	0.407	0.805	0.303	0.144	0.462
1 Year	0.1457	3.887	3.371	4.404	0.621	0.42	0.822	0.31	0.15	0.471
1 Year	0.1508	3.985	3.464	4.506	0.635	0.433	0.838	0.318	0.155	0.48
1 Year	0.1558	4.081	3.556	4.605	0.649	0.445	0.854	0.325	0.161	0.488
1 Year	0.1608	4.175	3.646	4.703	0.663	0.457	0.869	0.331	0.166	0.497
1 Year	0.1658	4.267	3.734	4.799	0.676	0.468	0.884	0.338	0.172	0.505
1 Year	0.1709	4.357	3.82	4.894	0.689	0.479	0.899	0.345	0.177	0.512
1 Year	0.1759	4.445	3.905	4.986	0.702	0.49	0.914	0.351	0.182	0.52
1 Year	0.1809	4.532	3.987	5.077	0.714	0.501	0.928	0.357	0.187	0.528
1 Year	0.1859	4.617	4.068	5.166	0.726	0.511	0.941	0.363	0.191	0.535
1 Year	0.191	4.7	4.147	5.253	0.738	0.521	0.955	0.369	0.196	0.543
1 Year	0.196	4.782	4.225	5.339	0.75	0.531	0.968	0.375	0.2	0.55
1 Year	0.201	4.862	4.301	5.423	0.761	0.54	0.981	0.38	0.204	0.557
1 Year	0.206	4.94	4.375	5.505	0.772	0.55	0.994	0.386	0.208	0.564
1 Year	0.2111	5.017	4.448	5.586	0.782	0.558	1.006	0.391	0.212	0.57
1 Year	0.2161	5.092	4.519	5.665	0.793	0.567	1.018	0.396	0.216	0.577
1 Year	0.2211	5.166	4.589	5.743	0.803	0.575	1.03	0.401	0.219	0.583
1 Year	0.2261	5.238	4.657	5.819	0.813	0.583	1.042	0.406	0.223	0.59
1 Year	0.2312	5.309	4.724	5.894	0.822	0.591	1.053	0.411	0.226	0.596
1 Year	0.2362	5.379	4.79	5.968	0.832	0.599	1.064	0.416	0.23	0.602
1 Year	0.2412	5.447	4.854	6.04	0.841	0.606	1.075	0.42	0.233	0.608
1 Year	0.2462	5.513	4.917	6.11	0.85	0.613	1.086	0.425	0.236	0.614
1 Year	0.2513	5.579	4.978	6.18	0.858	0.62	1.096	0.429	0.239	0.62
1 Year	0.2563	5.643	5.038	6.248	0.867	0.627	1.107	0.433	0.242	0.625
1 Year	0.2613	5.706	5.097	6.315	0.875	0.634	1.117	0.438	0.244	0.631
1 Year	0.2663	5.767	5.154	6.38	0.883	0.64	1.126	0.442	0.247	0.636
1 Year	0.2714	5.828	5.211	6.445	0.891	0.646	1.136	0.446	0.25	0.641
1 Year	0.2764	5.887	5.266	6.508	0.899	0.652	1.145	0.449	0.252	0.647
1 Year	0.2814	5.945	5.32	6.57	0.906	0.658	1.155	0.453	0.254	0.652
1 Year	0.2864	6.002	5.373	6.631	0.913	0.663	1.164	0.457	0.257	0.657
1 Year	0.2915	6.057	5.424	6.691	0.921	0.669	1.173	0.46	0.259	0.662
1 Year	0.2965	6.112	5.475	6.749	0.927	0.674	1.181	0.464	0.261	0.667
1 Year	0.3015	6.165	5.524	6.807	0.934	0.679	1.19	0.467	0.263	0.672
1 Year	0.3065	6.218	5.573	6.863	0.941	0.684	1.198	0.47	0.265	0.676
1 Year	0.3116	6.269	5.62	6.918	0.947	0.688	1.206	0.474	0.266	0.681
1 Year	0.3166	6.32	5.666	6.973	0.954	0.693	1.214	0.477	0.268	0.685
1 Year	0.3216	6.369	5.712	7.026	0.96	0.697	1.222	0.48	0.27	0.69
1 Year	0.3266	6.417	5.756	7.079	0.966	0.701	1.23	0.483	0.271	0.694
1 Year	0.3317	6.465	5.799	7.13	0.971	0.705	1.238	0.486	0.273	0.699
1 Year	0.3367	6.511	5.842	7.181	0.977	0.709	1.245	0.489	0.274	0.703
1 Year	0.3417	6.557	5.883	7.23	0.983	0.713	1.252	0.491	0.276	0.707
1 Year	0.3467	6.601	5.924	7.279	0.988	0.717	1.259	0.494	0.277	0.711
1 Year	0.3518	6.645	5.964	7.327	0.993	0.72	1.266	0.497	0.278	0.715
1 Year	0.3568	6.688	6.003	7.373	0.998	0.724	1.273	0.499	0.279	0.719
1 Year	0.3618	6.73	6.041	7.42	1.003	0.727	1.28	0.502	0.28	0.723
1 Year	0.3668	6.771	6.078	7.465	1.008	0.73	1.287	0.504	0.281	0.727
1 Year	0.3719	6.812	6.114	7.509	1.013	0.733	1.293	0.507	0.282	0.731
1 Year	0.3769	6.851	6.15	7.553	1.018	0.736	1.3	0.509	0.283	0.734
1 Year	0.3819	6.89	6.184	7.596	1.022	0.739	1.306	0.511	0.284	0.738
1 Year	0.3869	6.928	6.218	7.638	1.027	0.741	1.312	0.513	0.285	0.742
1 Year	0.392	6.965	6.252	7.679	1.031	0.744	1.318	0.515	0.286	0.745
1 Year	0.397	7.002	6.284	7.719	1.035	0.746	1.324	0.518	0.286	0.749
1 Year	0.402	7.038	6.316	7.759	1.039	0.749	1.33	0.52	0.287	0.752
1 Year	0.407	7.073	6.347	7.798	1.043	0.751	1.336	0.522	0.288	0.756
1 Year	0.4121	7.107	6.377	7.837	1.047	0.753	1.341	0.524	0.288	0.759
1 Year	0.4171	7.141	6.407	7.874	1.051	0.755	1.347	0.525	0.289	0.762
1 Year	0.4221	7.174	6.436	7.911	1.055	0.757	1.352	0.527	0.289	0.765
1 Year	0.4271	7.206	6.464	7.948	1.058	0.759	1.358	0.529	0.29	0.769
1 Year	0.4322	7.238	6.492	7.984	1.062	0.76	1.363	0.531	0.29	0.772
1 Year	0.4372	7.269	6.519	8.019	1.065	0.762	1.368	0.533	0.29	0.775
1 Year	0.4422	7.299	6.546	8.053	1.068	0.764	1.373	0.534	0.29	0.778
1 Year	0.4472	7.329	6.571	8.087	1.072	0.765	1.378	0.536	0.291	0.781
1 Year	0.4523	7.358	6.597	8.12	1.075	0.767	1.383	0.537	0.291	0.784
1 Year	0.4573	7.387	6.621	8.153	1.078	0.768	1.388	0.539	0.291	0.787
1 Year	0.4623	7.415	6.645	8.185	1.081	0.769	1.393	0.541	0.291	0.79
1 Year	0.4673	7.443	6.669	8.217	1.084	0.77	1.398	0.542	0.291	0.793
1 Year	0.4724	7.47	6.692	8.248	1.087	0.772	1.402	0.543	0.291	0.796
1 Year	0.4774	7.496	6.714	8.278	1.09	0.773	1.407	0.545	0.291	0.799
1 Year	0.4824	7.522	6.736	8.308	1.092	0.774	1.411	0.546	0.291	0.801
1 Year	0.4874	7.548	6.758	8.338	1.095	0.775	1.416	0.548	0.291	0.804
1 Year	0.4925	7.573	6.779	8.367	1.098	0.775	1.42	0.549	0.291	0.807
1 Year	0.4975	7.597	6.799	8.395	1.1	0.776	1.424	0.55	0.291	0.809
1 Year	0.5025	7.621	6.819	8.423	1.103	0.777	1.429	0.551	0.291	0.812
1 Year	0.5075	7.644	6.838	8.45	1.105	0.778	1.433	0.553	0.29	0.815
1 Year	0.5126	7.667	6.857	8.477	1.107	0.778	1.437	0.554	0.29	0.817
1 Year	0.5176	7.69	6.876	8.504	1.11	0.779	1.441	0.555	0.29	0.82
1 Year	0.5226	7.712	6.894	8.53	1.112	0.779	1.445	0.556	0.29	0.822
1 Year	0.5276	7.734	6.912	8.556	1.114	0.78	1.449	0.557	0.289	0.825
1 Year	0.5327	7.755	6.929	8.581	1.116	0.78	1.453	0.558	0.289	0.827
1 Year	0.5377	7.776	6.946	8.606	1.118	0.78	1.457	0.559	0.289	0.83
1 Year	0.5427	7.796	6.962	8.63	1.12	0.78	1.46	0.56	0.288	0.832
1 Year	0.5477	7.816	6.978	8.654	1.122	0.781	1.464	0.561	0.288	0.835
1 Year	0.5528	7.836	6.993	8.678	1.124	0.781	1.468	0.562	0.287	0.837
1 Year	0.5578	7.855	7.009	8.701	1.126	0.781	1.471	0.563	0.287	0.839
1 Year	0.5628	7.874	7.023	8.724	1.128	0.781	1.475	0.564	0.286	0.842
1 Year	0.5678	7.892	7.038	8.746	1.13	0.781	1.479	0.565	0.286	0.844
1 Year	0.5729	7.91	7.052	8.768	1.132	0.781	1.482	0.566	0.285	0.846
1 Year	0.5779	7.928	7.066	8.79	1.133	0.781	1.486	0.567	0.285	0.848
1 Year	0.5829	7.945	7.079	8.812	1.135	0.781	1.489	0.567	0.284	0.851
1 Year	0.5879	7.962	7.092	8.833	1.137	0.781	1.492	0.568	0.284	0.853
1 Year	0.593	7.979	7.105	8.853	1.138	0.781	1.496	0.569	0.283	0.855
1 Year	0.598	7.995	7.117	8.874	1.14	0.78	1.499	0.57	0.282	0.857
1 Year	0.603	8.011	7.129	8.894	1.141	0.78	1.502	0.571	0.282	0.859
1 Year	0.608	8.027	7.141	8.913	1.143	0.78	1.505	0.571	0.281	0.862
1 Year	0.6131	8.042	7.152	8.933	1.144	0.779	1.509	0.572	0.28	0.864
1 Year	0.6181	8.057	7.163	8.952	1.145	0.779	1.512	0.573	0.28	0.866
1 Year	0.6231	8.072	7.174	8.971	1.147	0.779	1.515	0.573	0.279	0.868
1 Year	0.6281	8.087	7.184	8.989	1.148	0.778	1.518	0.574	0.278	0.87
1 Year	0.6332	8.101	7.194	9.007	1.149	0.778	1.521	0.575	0.277	0.872
1 Year	0.6382	8.115	7.204	9.025	1.151	0.777	1.524	0.575	0.277	0.874
1 Year	0.6432	8.128	7.214	9.043	1.152	0.777	1.527	0.576	0.276	0.876
1 Year	0.6482	8.142	7.223	9.06	1.153	0.776	1.53	0.577	0.275	0.878
1 Year	0.6533	8.155	7.232	9.077	1.154	0.776	1.533	0.577	0.274	0.88
1 Year	0.6583	8.168	7.241	9.094	1.155	0.775	1.536	0.578	0.273	0.882
1 Year	0.6633	8.18	7.25	9.111	1.156	0.774	1.539	0.578	0.273	0.884
1 Year	0.6683	8.193	7.258	9.127	1.158	0.774	1.541	0.579	0.272	0.886
1 Year	0.6734	8.205	7.266	9.143	1.159	0.773	1.544	0.579	0.271	0.888
1 Year	0.6784	8.217	7.274	9.159	1.16	0.772	1.547	0.58	0.27	0.89
1 Year	0.6834	8.228	7.281	9.175	1.161	0.771	1.55	0.58	0.269	0.892
1 Year	0.6884	8.24	7.289	9.19	1.162	0.771	1.553	0.581	0.268	0.894
1 Year	0.6935	8.251	7.296	9.205	1.163	0.77	1.555	0.581	0.267	0.895
1 Year	0.6985	8.262	7.303	9.22	1.163	0.769	1.558	0.582	0.266	0.897
1 Year	0.7035	8.272	7.31	9.235	1.164	0.768	1.561	0.582	0.265	0.899
1 Year	0.7085	8.283	7.316	9.25	1.165	0.767	1.563	0.583	0.264	0.901
1 Year	0.7136	8.293	7.322	9.264	1.166	0.766	1.566	0.583	0.263	0.903
1 Year	0.7186	8.303	7.328	9.278	1.167	0.765	1.568	0.583	0.262	0.905
1 Year	0.7236	8.313	7.334	9.292	1.168	0.765	1.571	0.584	0.261	0.907
1 Year	0.7286	8.323	7.34	9.306	1.169	0.764	1.574	0.584	0.26	0.908
1 Year	0.7337	8.332	7.345	9.319	1.169	0.763	1.576	0.585	0.259	0.91
1 Year	0.7387	8.342	7.351	9.333	1.17	0.762	1.579	0.585	0.258	0.912
1 Year	0.7437	8.351	7.356	9.346	1.171	0.761	1.581	0.585	0.257	0.914
1 Year	0.7487	8.36	7.361	9.359	1.172	0.76	1.584	0.586	0.256	0.915
1 Year	0.7538	8.368	7.365	9.371	1.172	0.758	1.586	0.586	0.255	0.917
1 Year	0.7588	8.377	7.37	9.384	1.173	0.757	1.589	0.586	0.254	0.919
1 Year	0.7638	8.385	7.374	9.396	1.174	0.756	1.591	0.587	0.253	0.921
1 Year	0.7688	8.394	7.379	9.409	1.174	0.755	1.593	0.587	0.252	0.922
1 Year	0.7739	8.402	7.383	9.421	1.175	0.754	1.596	0.587	0.251	0.924
1 Year	0.7789	8.41	7.387	9.433	1.176	0.753	1.598	0.588	0.25	0.926
1 Year	0.7839	8.417	7.39	9.445	1.176	0.752	1.601	0.588	0.249	0.928
1 Year	0.7889	8.425	7.394	9.456	1.177	0.751	1.603	0.588	0.247	0.929
1 Year	0.794	8.433	7.397	9.468	1.177	0.749	1.605	0.589	0.246	0.931
1 Year	0.799	8.44	7.401	9.479	1.178	0.748	1.608	0.589	0.245	0.933
1 Year	0.804	8.447	7.404	9.49	1.178	0.747	1.61	0.589	0.244	0.934
1 Year	0.809	8.454	7.407	9.501	1.179	0.746	1.612	0.589	0.243	0.936
1 Year	0.8141	8.461	7.41	9.512	1.18	0.745	1.614	0.59	0.242	0.938
1 Year	0.8191	8.468	7.412	9.523	1.18	0.743	1.617	0.59	0.241	0.939
1 Year	0.8241	8.474	7.415	9.534	1.181	0.742	1.619	0.59	0.24	0.941
1 Year	0.8291	8.481	7.417	9.544	1.181	0.741	1.621	0.591	0.238	0.943
1 Year	0.8342	8.487	7.42	9.554	1.181	0.74	1.623	0.591	0.237	0.944
1 Year	0.8392	8.493	7.422	9.565	1.182	0.738	1.626	0.591	0.236	0.946
1 Year	0.8442	8.499	7.424	9.575	1.182	0.737	1.628	0.591	0.235	0.948
1 Year	0.8492	8.505	7.426	9.585	1.183	0.736	1.63	0.591	0.234	0.949
1 Year	0.8543	8.511	7.428	9.595	1.183	0.734	1.632	0.592	0.232	0.951
1 Year	0.8593	8.517	7.43	9.604	1.184	0.733	1.634	0.592	0.231	0.952
1 Year	0.8643	8.523	7.431	9.614	1.184	0.732	1.637	0.592	0.23	0.954
1 Year	0.8693	8.528	7.433	9.624	1.184	0.73	1.639	0.592	0.229	0.956
1 Year	0.8744	8.534	7.434	9.633	1.185	0.729	1.641	0.592	0.228	0.957
1 Year	0.8794	8.539	7.435	9.642	1.185	0.727	1.643	0.593	0.226	0.959
1 Year	0.8844	8.544	7.437	9.652	1.186	0.726	1.645	0.593	0.225	0.96
1 Year	0.8894	8.549	7.438	9.661	1.186	0.725	1.647	0.593	0.224	0.962
1 Year	0.8945	8.554	7.439	9.67	1.186	0.723	1.649	0.593	0.223	0.964
1 Year	0.8995	8.559	7.439	9.679	1.187	0.722	1.651	0.593	0.221	0.965
1 Year	0.9045	8.564	7.44	9.687	1.187	0.72	1.654	0.593	0.22	0.967
1 Year	0.9095	8.569	7.441	9.696	1.187	0.719	1.656	0.594	0.219	0.968
1 Year	0.9146	8.573	7.442	9.705	1.188	0.718	1.658	0.594	0.218	0.97
1 Year	0.9196	8.578	7.442	9.713	1.188	0.716	1.66	0.594	0.216	0.971
1 Year	0.9246	8.582	7.442	9.722	1.188	0.715	1.662	0.594	0.215	0.973
1 Year	0.9296	8.586	7.443	9.73	1.189	0.713	1.664	0.594	0.214	0.975
1 Year	0.9347	8.591	7.443	9.738	1.189	0.712	1.666	0.594	0.213	0.976
1 Year	0.9397	8.595	7.443	9.747	1.189	0.71	1.668	0.595	0.211	0.978
1 Year	0.9447	8.599	7.443	9.755	1.189	0.709	1.67	0.595	0.21	0.979
1 Year	0.9497	8.603	7.443	9.763	1.19	0.707	1.672	0.595	0.209	0.981
1 Year	0.9548	8.607	7.443	9.771	1.19	0.706	1.674	0.595	0.208	0.982
1 Year	0.9598	8.611	7.443	9.779	1.19	0.704	1.676	0.595	0.206	0.984
1 Year	0.9648	8.614	7.443	9.786	1.19	0.703	1.678	0.595	0.205	0.985
1 Year	0.9698	8.618	7.442	9.794	1.191	0.701	1.68	0.595	0.204	0.987
1 Year	0.9749	8.622	7.442	9.802	1.191	0.7	1.682	0.595	0.202	0.988
1 Year	0.9799	8.625	7.441	9.809	1.191	0.698	1.684	0.596	0.201	0.99
1 Year	0.9849	8.629	7.441	9.817	1.191	0.697	1.686	0.596	0.2	0.991
1 Year	0.9899	8.632	7.44	9.824	1.191	0.695	1.688	0.596	0.199	0.993
1 Year	0.995	8.636	7.44	9.832	1.192	0.693	1.69	0.596	0.197	0.994
1 Year	1	8.639	7.439	9.839	1.192	0.692	1.692	0.596	0.196	0.996
3 Year	0	0	0	0.6	0	0	0.2	0	0	0.15
3 Year	0.0151	0.45	0	1.059	0.076	0	0.279	0.018	0	0.17
3 Year	0.0302	0.893	0.274	1.511	0.15	0	0.357	0.035	0	0.189
3 Year	0.0452	1.328	0.701	1.955	0.222	0.012	0.433	0.052	0	0.209
3 Year	0.0603	1.757	1.121	2.393	0.294	0.079	0.508	0.069	0	0.227
3 Year	0.0754	2.179	1.533	2.824	0.363	0.146	0.581	0.086	0	0.246
3 Year	0.0905	2.594	1.939	3.248	0.432	0.211	0.653	0.102	0	0.264
3 Year	0.1055	3.002	2.339	3.665	0.499	0.274	0.723	0.117	0	0.281
3 Year	0.1206	3.404	2.732	4.076	0.564	0.336	0.793	0.132	0	0.298
3 Year	0.1357	3.8	3.118	4.481	0.629	0.397	0.861	0.147	0	0.315
3 Year	0.1508	4.189	3.498	4.879	0.692	0.457	0.927	0.162	0	0.332
3 Year	0.1658	4.572	3.872	5.271	0.754	0.515	0.992	0.176	0.004	0.348
3 Year	0.1809	4.949	4.24	5.657	0.814	0.572	1.057	0.19	0.016	0.364
3 Year	0.196	5.32	4.602	6.037	0.874	0.628	1.12	0.204	0.028	0.38
3 Year	0.2111	5.685	4.958	6.411	0.932	0.683	1.181	0.217	0.039	0.395
3 Year	0.2261	6.044	5.308	6.78	0.989	0.736	1.242	0.23	0.05	0.41
3 Year	0.2412	6.397	5.653	7.142	1.045	0.789	1.301	0.243	0.061	0.425
3 Year	0.2563	6.745	5.991	7.499	1.1	0.84	1.36	0.255	0.071	0.439
3 Year	0.2714	7.087	6.324	7.85	1.154	0.89	1.417	0.268	0.081	0.454
3 Year	0.2864	7.424	6.652	8.196	1.206	0.939	1.473	0.279	0.091	0.468
3 Year	0.3015	7.755	6.975	8.536	1.258	0.988	1.528	0.291	0.101	0.481
3 Year	0.3166	8.082	7.292	8.872	1.308	1.035	1.582	0.302	0.11	0.495
3 Year	0.3317	8.403	7.604	9.202	1.358	1.081	1.635	0.314	0.119	0.508
3 Year	0.3467	8.718	7.91	9.526	1.407	1.126	1.688	0.324	0.128	0.521
3 Year	0.3618	9.029	8.212	9.846	1.454	1.17	1.739	0.335	0.137	0.533
3 Year	0.3769	9.335	8.509	10.161	1.501	1.213	1.789	0.345	0.145	0.546
3 Year	0.392	9.636	8.801	10.471	1.547	1.255	1.838	0.356	0.153	0.558
3 Year	0.407	9.932	9.088	10.776	1.592	1.297	1.887	0.366	0.161	0.57
3 Year	0.4221	10.223	9.37	11.077	1.636	1.337	1.934	0.375	0.169	0.582
3 Year	0.4372	10.51	9.648	11.372	1.679	1.377	1.981	0.385	0.176	0.593
3 Year	0.4523	10.792	9.921	11.664	1.721	1.415	2.026	0.394	0.184	0.604
3 Year	0.4673	11.07	10.19	11.95	1.762	1.453	2.071	0.403	0.191	0.615
3 Year	0.4824	11.343	10.454	12.233	1.803	1.49	2.115	0.412	0.198	0.626
3 Year	0.4975	11.612	10.714	12.511	1.842	1.526	2.159	0.421	0.204	0.637
3 Year	0.5126	11.877	10.969	12.784	1.881	1.562	2.201	0.429	0.211	0.648
3 Year	0.5276	12.137	11.221	13.054	1.92	1.596	2.243	0.437	0.217	0.658
3 Year	0.5427	12.393	11.468	13.319	1.957	1.63	2.284	0.446	0.223	0.668
3 Year	0.5578	12.646	11.711	13.58	1.994	1.664	2.324	0.453	0.229	0.678
3 Year	0.5729	12.894	11.95	13.837	2.03	1.696	2.363	0.461	0.235	0.688
3 Year	0.5879	13.138	12.185	14.091	2.065	1.728	2.402	0.469	0.24	0.697
3 Year	0.603	13.378	12.416	14.34	2.099	1.759	2.44	0.476	0.246	0.707
3 Year	0.6181	13.615	12.644	14.585	2.133	1.789	2.477	0.483	0.251	0.716
3 Year	0.6332	13.847	12.867	14.827	2.166	1.819	2.514	0.491	0.256	0.725
3 Year	0.6482	14.076	13.087	15.065	2.199	1.848	2.55	0.497	0.261	0.734
3 Year	0.6633	14.301	13.303	15.299	2.231	1.876	2.586	0.504	0.266	0.743
3 Year	0.6784	14.523	13.516	15.53	2.262	1.904	2.62	0.511	0.27	0.751
3 Year	0.6935	14.741	13.725	15.757	2.293	1.931	2.654	0.517	0.275	0.76
3 Year	0.7085	14.956	13.931	15.981	2.323	1.957	2.688	0.524	0.279	0.768
3 Year	0.7236	15.167	14.133	16.201	2.352	1.983	2.721	0.53	0.283	0.776
3 Year	0.7387	15.375	14.332	16.418	2.381	2.008	2.753	0.536	0.287	0.784
3 Year	0.7538	15.58	14.527	16.632	2.409	2.033	2.785	0.542	0.291	0.792
3 Year	0.7688	15.781	14.72	16.842	2.437	2.057	2.816	0.548	0.295	0.8
3 Year	0.7839	15.979	14.909	17.05	2.464	2.081	2.847	0.553	0.299	0.808
3 Year	0.799	16.174	15.095	17.254	2.49	2.104	2.877	0.559	0.302	0.815
3 Year	0.8141	16.366	15.278	17.454	2.517	2.127	2.906	0.564	0.306	0.823
3 Year	0.8291	16.555	15.457	17.652	2.542	2.149	2.936	0.569	0.309	0.83
3 Year	0.8442	16.74	15.634	17.847	2.567	2.17	2.964	0.575	0.312	0.837
3 Year	0.8593	16.923	15.808	18.039	2.592	2.191	2.992	0.58	0.315	0.844
3 Year	0.8744	17.103	15.979	18.228	2.616	2.212	3.02	0.584	0.318	0.851
3 Year	0.8894	17.28	16.147	18.414	2.639	2.232	3.047	0.589	0.321	0.858
3 Year	0.9045	17.454	16.312	18.597	2.662	2.251	3.073	0.594	0.323	0.865
3 Year	0.9196	17.626	16.474	18.778	2.685	2.27	3.1	0.599	0.326	0.871
3 Year	0.9347	17.794	16.634	18.955	2.707	2.289	3.125	0.603	0.328	0.878
3 Year	0.9497	17.96	16.791	19.13	2.729	2.307	3.151	0.608	0.331	0.884
3 Year	0.9648	18.124	16.945	19.303	2.75	2.325	3.175	0.612	0.333	0.89
3 Year	0.9799	18.285	17.097	19.472	2.771	2.342	3.2	0.616	0.335	0.897
3 Year	0.995	18.443	17.246	19.64	2.792	2.359	3.224	0.62	0.337	0.903
3 Year	1.0101	18.598	17.392	19.804	2.812	2.376	3.247	0.624	0.339	0.909
3 Year	1.0251	18.752	17.536	19.967	2.831	2.392	3.271	0.628	0.341	0.915
3 Year	1.0402	18.902	17.678	20.126	2.851	2.408	3.293	0.632	0.343	0.921
3 Year	1.0553	19.051	17.817	20.284	2.87	2.423	3.316	0.636	0.345	0.926
3 Year	1.0704	19.196	17.954	20.439	2.888	2.438	3.338	0.639	0.347	0.932
3 Year	1.0854	19.34	18.089	20.591	2.906	2.453	3.359	0.643	0.348	0.938
3 Year	1.1005	19.481	18.221	20.742	2.924	2.467	3.381	0.646	0.35	0.943
3 Year	1.1156	19.621	18.351	20.89	2.941	2.481	3.402	0.65	0.351	0.949
3 Year	1.1307	19.757	18.479	21.036	2.958	2.495	3.422	0.653	0.353	0.954
3 Year	1.1457	19.892	18.605	21.179	2.975	2.508	3.443	0.657	0.354	0.959
3 Year	1.1608	20.025	18.728	21.321	2.992	2.521	3.462	0.66	0.355	0.965
3 Year	1.1759	20.155	18.849	21.461	3.008	2.533	3.482	0.663	0.356	0.97
3 Year	1.191	20.283	18.969	21.598	3.023	2.546	3.501	0.666	0.357	0.975
3 Year	1.206	20.41	19.086	21.733	3.039	2.558	3.52	0.669	0.358	0.98
3 Year	1.2211	20.534	19.201	21.867	3.054	2.569	3.539	0.672	0.359	0.985
3 Year	1.2362	20.656	19.314	21.998	3.069	2.58	3.557	0.675	0.36	0.99
3 Year	1.2513	20.777	19.426	22.127	3.083	2.592	3.575	0.678	0.361	0.994
3 Year	1.2663	20.895	19.535	22.255	3.098	2.602	3.593	0.68	0.361	0.999
3 Year	1.2814	21.011	19.643	22.38	3.112	2.613	3.611	0.683	0.362	1.004
3 Year	1.2965	21.126	19.748	22.504	3.125	2.623	3.628	0.686	0.363	1.008
3 Year	1.3116	21.239	19.852	22.626	3.139	2.633	3.645	0.688	0.363	1.013
3 Year	1.3266	21.35	19.954	22.746	3.152	2.642	3.662	0.691	0.364	1.018
3 Year	1.3417	21.459	20.054	22.864	3.165	2.652	3.678	0.693	0.364	1.022
3 Year	1.3568	21.567	20.153	22.981	3.178	2.661	3.694	0.695	0.365	1.026
3 Year	1.3719	21.673	20.25	23.096	3.19	2.67	3.71	0.698	0.365	1.031
3 Year	1.3869	21.777	20.345	23.209	3.202	2.678	3.726	0.7	0.365	1.035
3 Year	1.402	21.879	20.438	23.32	3.214	2.687	3.741	0.702	0.365	1.039
3 Year	1.4171	21.98	20.53	23.43	3.226	2.695	3.756	0.705	0.366	1.043
3 Year	1.4322	22.079	20.62	23.539	3.237	2.703	3.771	0.707	0.366	1.048
3 Year	1.4472	22.177	20.709	23.645	3.248	2.711	3.786	0.709	0.366	1.052
3 Year	1.4623	22.273	20.796	23.75	3.259	2.718	3.8	0.711	0.366	1.056
3 Year	1.4774	22.368	20.881	23.854	3.27	2.725	3.815	0.713	0.366	1.06
3 Year	1.4925	22.461	20.965	23.956	3.281	2.732	3.829	0.715	0.366	1.064
3 Year	1.5075	22.552	21.048	24.057	3.291	2.739	3.843	0.717	0.366	1.068
3 Year	1.5226	22.642	21.129	24.156	3.301	2.746	3.856	0.718	0.365	1.072
3 Year	1.5377	22.731	21.208	24.253	3.311	2.752	3.87	0.72	0.365	1.075
3 Year	1.5528	22.818	21.286	24.35	3.321	2.758	3.883	0.722	0.365	1.079
3 Year	1.5678	22.904	21.363	24.445	3.33	2.764	3.896	0.724	0.365	1.083
3 Year	1.5829	22.988	21.439	24.538	3.34	2.77	3.909	0.726	0.364	1.087
3 Year	1.598	23.072	21.513	24.63	3.349	2.776	3.922	0.727	0.364	1.09
3 Year	1.6131	23.153	21.586	24.721	3.358	2.781	3.934	0.729	0.364	1.094
3 Year	1.6281	23.234	21.657	24.811	3.366	2.787	3.946	0.73	0.363	1.098
3 Year	1.6432	23.313	21.727	24.899	3.375	2.792	3.959	0.732	0.363	1.101
3 Year	1.6583	23.391	21.796	24.986	3.384	2.797	3.971	0.734	0.362	1.105
3 Year	1.6734	23.468	21.864	25.072	3.392	2.801	3.982	0.735	0.362	1.108
3 Year	1.6884	23.543	21.93	25.156	3.4	2.806	3.994	0.736	0.361	1.112
3 Year	1.7035	23.618	21.995	25.24	3.408	2.81	4.005	0.738	0.361	1.115
3 Year	1.7186	23.691	22.059	25.322	3.416	2.815	4.017	0.739	0.36	1.118
3 Year	1.7337	23.763	22.122	25.403	3.423	2.819	4.028	0.741	0.359	1.122
3 Year	1.7487	23.833	22.184	25.483	3.431	2.823	4.039	0.742	0.359	1.125
3 Year	1.7638	23.903	22.245	25.561	3.438	2.827	4.05	0.743	0.358	1.128
3 Year	1.7789	23.972	22.304	25.639	3.445	2.83	4.061	0.745	0.357	1.132
3 Year	1.794	24.039	22.363	25.715	3.452	2.834	4.071	0.746	0.357	1.135
3 Year	1.809	24.105	22.42	25.791	3.459	2.837	4.082	0.747	0.356	1.138
3 Year	1.8241	24.171	22.476	25.865	3.466	2.841	4.092	0.748	0.355	1.141
3 Year	1.8392	24.235	22.531	25.938	3.473	2.844	4.102	0.749	0.354	1.145
3 Year	1.8543	24.298	22.586	26.011	3.479	2.847	4.112	0.75	0.353	1.148
3 Year	1.8693	24.36	22.639	26.082	3.486	2.85	4.122	0.752	0.352	1.151
3 Year	1.8844	24.422	22.691	26.152	3.492	2.852	4.132	0.753	0.351	1.154
3 Year	1.8995	24.482	22.742	26.222	3.498	2.855	4.141	0.754	0.35	1.157
3 Year	1.9146	24.541	22.793	26.29	3.504	2.857	4.151	0.755	0.349	1.16
3 Year	1.9296	24.6	22.842	26.357	3.51	2.86	4.16	0.756	0.348	1.163
3 Year	1.9447	24.657	22.89	26.424	3.516	2.862	4.17	0.757	0.347	1.166
3 Year	1.9598	24.714	22.938	26.489	3.521	2.864	4.179	0.758	0.346	1.169
3 Year	1.9749	24.769	22.984	26.554	3.527	2.866	4.188	0.759	0.345	1.172
3 Year	1.9899	24.824	23.03	26.618	3.532	2.868	4.197	0.76	0.344	1.175
3 Year	2.005	24.878	23.075	26.681	3.538	2.87	4.206	0.76	0.343	1.178
3 Year	2.0201	24.931	23.119	26.743	3.543	2.872	4.214	0.761	0.342	1.181
3 Year	2.0352	24.983	23.162	26.804	3.548	2.873	4.223	0.762	0.341	1.184
3 Year	2.0503	25.034	23.204	26.864	3.553	2.875	4.231	0.763	0.34	1.186
3 Year	2.0653	25.085	23.246	26.924	3.558	2.876	4.24	0.764	0.339	1.189
3 Year	2.0804	25.134	23.286	26.983	3.563	2.877	4.248	0.765	0.337	1.192
3 Year	2.0955	25.183	23.326	27.041	3.568	2.879	4.256	0.765	0.336	1.195
3 Year	2.1106	25.231	23.365	27.098	3.572	2.88	4.265	0.766	0.335	1.198
3 Year	2.1256	25.279	23.403	27.154	3.577	2.881	4.273	0.767	0.334	1.2
3 Year	2.1407	25.325	23.441	27.21	3.581	2.882	4.281	0.768	0.332	1.203
3 Year	2.1558	25.371	23.478	27.265	3.585	2.882	4.288	0.768	0.331	1.206
3 Year	2.1709	25.416	23.514	27.319	3.59	2.883	4.296	0.769	0.33	1.209
3 Year	2.1859	25.461	23.549	27.372	3.594	2.884	4.304	0.77	0.328	1.211
3 Year	2.201	25.505	23.584	27.425	3.598	2.884	4.312	0.771	0.327	1.214
3 Year	2.2161	25.547	23.618	27.477	3.602	2.885	4.319	0.771	0.326	1.217
3 Year	2.2312	25.59	23.651	27.529	3.606	2.885	4.327	0.772	0.324	1.219
3 Year	2.2462	25.631	23.684	27.579	3.61	2.886	4.334	0.772	0.323	1.222
3 Year	2.2613	25.672	23.716	27.629	3.614	2.886	4.341	0.773	0.322	1.225
3 Year	2.2764	25.713	23.747	27.679	3.617	2.886	4.349	0.774	0.32	1.227
3 Year	2.2915	25.752	23.778	27.727	3.621	2.886	4.356	0.774	0.319	1.23
3 Year	2.3065	25.791	23.808	27.775	3.625	2.886	4.363	0.775	0.317	1.232
3 Year	2.3216	25.83	23.837	27.823	3.628	2.886	4.37	0.775	0.316	1.235
3 Year	2.3367	25.868	23.866	27.87	3.631	2.886	4.377	0.776	0.314	1.238
3 Year	2.3518	25.905	23.894	27.916	3.635	2.886	4.384	0.777	0.313	1.24
3 Year	2.3668	25.942	23.921	27.962	3.638	2.886	4.39	0.777	0.311	1.243
3 Year	2.3819	25.978	23.948	28.007	3.641	2.886	4.397	0.778	0.31	1.245
3 Year	2.397	26.013	23.975	28.051	3.644	2.885	4.404	0.778	0.308	1.248
3 Year	2.4121	26.048	24.001	28.095	3.648	2.885	4.41	0.779	0.307	1.25
3 Year	2.4271	26.082	24.026	28.138	3.651	2.884	4.417	0.779	0.305	1.253
3 Year	2.4422	26.116	24.051	28.181	3.654	2.884	4.423	0.779	0.304	1.255
3 Year	2.4573	26.149	24.075	28.224	3.656	2.883	4.43	0.78	0.302	1.258
3 Year	2.4724	26.182	24.099	28.265	3.659	2.882	4.436	0.78	0.301	1.26
3 Year	2.4874	26.214	24.122	28.307	3.662	2.882	4.443	0.781	0.299	1.262
3 Year	2.5025	26.246	24.144	28.347	3.665	2.881	4.449	0.781	0.298	1.265
3 Year	2.5176	26.277	24.166	28.388	3.668	2.88	4.455	0.782	0.296	1.267
3 Year	2.5327	26.308	24.188	28.427	3.67	2.879	4.461	0.782	0.294	1.27
3 Year	2.5477	26.338	24.209	28.466	3.673	2.878	4.467	0.782	0.293	1.272
3 Year	2.5628	26.368	24.23	28.505	3.675	2.877	4.473	0.783	0.291	1.275
3 Year	2.5779	26.397	24.25	28.544	3.678	2.876	4.479	0.783	0.29	1.277
3 Year	2.593	26.426	24.27	28.581	3.68	2.875	4.485	0.784	0.288	1.279
3 Year	2.608	26.454	24.289	28.619	3.683	2.874	4.491	0.784	0.286	1.282
3 Year	2.6231	26.482	24.308	28.656	3.685	2.873	4.497	0.784	0.285	1.284
3 Year	2.6382	26.509	24.326	28.692	3.687	2.872	4.503	0.785	0.283	1.286
3 Year	2.6533	26.536	24.344	28.728	3.689	2.87	4.509	0.785	0.281	1.289
3 Year	2.6683	26.563	24.362	28.764	3.692	2.869	4.514	0.785	0.28	1.291
3 Year	2.6834	26.589	24.379	28.799	3.694	2.868	4.52	0.786	0.278	1.294
3 Year	2.6985	26.614	24.395	28.834	3.696	2.866	4.526	0.786	0.276	1.296
3 Year	2.7136	26.64	24.412	28.868	3.698	2.865	4.531	0.786	0.275	1.298
3 Year	2.7286	26.665	24.427	28.902	3.7	2.863	4.537	0.787	0.273	1.3
3 Year	2.7437	26.689	24.443	28.935	3.702	2.862	4.542	0.787	0.271	1.303
3 Year	2.7588	26.713	24.458	28.969	3.704	2.86	4.548	0.787	0.269	1.305
3 Year	2.7739	26.737	24.473	29.001	3.706	2.859	4.553	0.788	0.268	1.307
3 Year	2.7889	26.76	24.487	29.034	3.708	2.857	4.559	0.788	0.266	1.31
3 Year	2.804	26.783	24.501	29.066	3.71	2.855	4.564	0.788	0.264	1.312
3 Year	2.8191	26.806	24.514	29.097	3.711	2.854	4.569	0.788	0.262	1.314
3 Year	2.8342	26.828	24.528	29.129	3.713	2.852	4.574	0.789	0.261	1.316
3 Year	2.8492	26.85	24.54	29.16	3.715	2.85	4.58	0.789	0.259	1.319
3 Year	2.8643	26.872	24.553	29.19	3.717	2.848	4.585	0.789	0.257	1.321
3 Year	2.8794	26.893	24.565	29.22	3.718	2.846	4.59	0.789	0.255	1.323
3 Year	2.8945	26.914	24.577	29.25	3.72	2.845	4.595	0.79	0.254	1.326
3 Year	2.9095	26.934	24.588	29.28	3.721	2.843	4.6	0.79	0.252	1.328
3 Year	2.9246	26.954	24.599	29.309	3.723	2.841	4.605	0.79	0.25	1.33
3 Year	2.9397	26.974	24.61	29.338	3.725	2.839	4.611	0.79	0.248	1.332
3 Year	2.9548	26.994	24.621	29.367	3.726	2.837	4.616	0.79	0.247	1.334
3 Year	2.9698	27.013	24.631	29.395	3.728	2.835	4.621	0.791	0.245	1.337
3 Year	2.9849	27.032	24.641	29.423	3.729	2.833	4.625	0.791	0.243	1.339
3 Year	3	27.051	24.651	29.451	3.73	2.83	4.63	0.791	0.241	1.341
5 Year	0	0	0	0.8	0	0	0.3	0	0	0.2
5 Year	0.0251	0.61	0	1.423	0.093	0	0.398	0.024	0	0.226
5 Year	0.0503	1.212	0.387	2.037	0.185	0	0.494	0.047	0	0.252
5 Year	0.0754	1.804	0.966	2.642	0.275	0	0.588	0.07	0	0.278
5 Year	0.1005	2.388	1.537	3.238	0.363	0.045	0.681	0.093	0	0.303
5 Year	0.1256	2.962	2.1	3.825	0.45	0.127	0.772	0.115	0	0.327
5 Year	0.1508	3.528	2.653	4.404	0.535	0.208	0.862	0.136	0	0.351
5 Year	0.1759	4.086	3.198	4.974	0.619	0.287	0.95	0.158	0	0.375
5 Year	0.201	4.635	3.735	5.536	0.701	0.364	1.037	0.178	0	0.398
5 Year	0.2261	5.177	4.264	6.09	0.781	0.441	1.122	0.199	0	0.421
5 Year	0.2513	5.71	4.784	6.635	0.861	0.515	1.206	0.219	0	0.444
5 Year	0.2764	6.235	5.296	7.173	0.938	0.589	1.288	0.238	0.01	0.466
5 Year	0.3015	6.752	5.801	7.703	1.015	0.66	1.369	0.257	0.027	0.487
5 Year	0.3266	7.261	6.298	8.225	1.09	0.731	1.449	0.276	0.043	0.509
5 Year	0.3518	7.763	6.787	8.739	1.163	0.8	1.527	0.294	0.059	0.53
5 Year	0.3769	8.257	7.269	9.246	1.236	0.868	1.604	0.312	0.075	0.55
5 Year	0.402	8.744	7.743	9.745	1.307	0.935	1.679	0.33	0.09	0.57
5 Year	0.4271	9.224	8.21	10.237	1.377	1	1.754	0.347	0.105	0.59
5 Year	0.4523	9.696	8.67	10.722	1.445	1.064	1.827	0.364	0.119	0.61
5 Year	0.4774	10.162	9.123	11.2	1.513	1.127	1.898	0.381	0.133	0.629
5 Year	0.5025	10.62	9.569	11.671	1.579	1.188	1.969	0.397	0.147	0.647
5 Year	0.5276	11.072	10.008	12.136	1.644	1.249	2.039	0.413	0.16	0.666
5 Year	0.5528	11.517	10.44	12.593	1.707	1.308	2.107	0.429	0.174	0.684
5 Year	0.5779	11.955	10.866	13.044	1.77	1.366	2.174	0.444	0.186	0.702
5 Year	0.603	12.386	11.285	13.488	1.831	1.423	2.24	0.459	0.199	0.72
5 Year	0.6281	12.811	11.697	13.925	1.892	1.479	2.305	0.474	0.211	0.737
5 Year	0.6533	13.23	12.104	14.357	1.951	1.534	2.369	0.488	0.223	0.754
5 Year	0.6784	13.643	12.503	14.782	2.009	1.587	2.431	0.503	0.235	0.77
5 Year	0.7035	14.049	12.897	15.201	2.067	1.64	2.493	0.516	0.246	0.787
5 Year	0.7286	14.449	13.285	15.614	2.123	1.692	2.554	0.53	0.257	0.803
5 Year	0.7538	14.844	13.667	16.02	2.178	1.742	2.614	0.543	0.268	0.819
5 Year	0.7789	15.232	14.042	16.421	2.232	1.792	2.672	0.556	0.279	0.834
5 Year	0.804	15.614	14.412	16.816	2.285	1.841	2.73	0.569	0.289	0.85
5 Year	0.8291	15.991	14.777	17.206	2.338	1.888	2.787	0.582	0.299	0.865
5 Year	0.8543	16.362	15.135	17.59	2.389	1.935	2.843	0.594	0.309	0.88
5 Year	0.8794	16.728	15.488	17.968	2.439	1.981	2.898	0.606	0.318	0.894
5 Year	0.9045	17.088	15.836	18.341	2.489	2.026	2.952	0.618	0.328	0.908
5 Year	0.9296	17.443	16.178	18.708	2.537	2.07	3.005	0.63	0.337	0.923
5 Year	0.9548	17.793	16.515	19.07	2.585	2.113	3.057	0.641	0.345	0.936
5 Year	0.9799	18.137	16.847	19.427	2.632	2.156	3.108	0.652	0.354	0.95
5 Year	1.005	18.476	17.173	19.778	2.678	2.197	3.159	0.663	0.362	0.963
5 Year	1.0302	18.81	17.495	20.125	2.723	2.238	3.209	0.674	0.371	0.977
5 Year	1.0553	19.139	17.811	20.467	2.768	2.278	3.258	0.684	0.379	0.99
5 Year	1.0804	19.463	18.123	20.803	2.811	2.317	3.306	0.694	0.386	1.002
5 Year	1.1055	19.782	18.43	21.135	2.854	2.355	3.353	0.704	0.394	1.015
5 Year	1.1307	20.097	18.731	21.462	2.896	2.393	3.4	0.714	0.401	1.027
5 Year	1.1558	20.407	19.029	21.784	2.937	2.429	3.445	0.724	0.408	1.04
5 Year	1.1809	20.712	19.321	22.102	2.978	2.465	3.491	0.733	0.415	1.052
5 Year	1.206	21.012	19.609	22.415	3.018	2.501	3.535	0.743	0.422	1.063
5 Year	1.2312	21.308	19.893	22.724	3.057	2.535	3.579	0.752	0.429	1.075
5 Year	1.2563	21.6	20.172	23.028	3.095	2.569	3.622	0.761	0.435	1.086
5 Year	1.2814	21.887	20.447	23.328	3.133	2.602	3.664	0.769	0.441	1.098
5 Year	1.3065	22.17	20.717	23.623	3.17	2.635	3.705	0.778	0.447	1.109
5 Year	1.3317	22.449	20.983	23.915	3.207	2.667	3.746	0.786	0.453	1.12
5 Year	1.3568	22.724	21.245	24.202	3.242	2.698	3.787	0.795	0.459	1.13
5 Year	1.3819	22.994	21.503	24.485	3.277	2.729	3.826	0.803	0.465	1.141
5 Year	1.407	23.26	21.757	24.764	3.312	2.759	3.865	0.811	0.47	1.151
5 Year	1.4322	23.523	22.007	25.039	3.346	2.788	3.903	0.818	0.475	1.162
5 Year	1.4573	23.781	22.253	25.31	3.379	2.817	3.941	0.826	0.48	1.172
5 Year	1.4824	24.036	22.495	25.577	3.412	2.845	3.978	0.833	0.485	1.182
5 Year	1.5075	24.287	22.733	25.841	3.444	2.872	4.015	0.841	0.49	1.191
5 Year	1.5327	24.534	22.968	26.1	3.475	2.899	4.051	0.848	0.495	1.201
5 Year	1.5578	24.777	23.198	26.356	3.506	2.926	4.086	0.855	0.499	1.211
5 Year	1.5829	25.017	23.426	26.608	3.536	2.952	4.121	0.862	0.503	1.22
5 Year	1.608	25.253	23.649	26.857	3.566	2.977	4.156	0.868	0.508	1.229
5 Year	1.6332	25.486	23.869	27.102	3.596	3.002	4.19	0.875	0.512	1.238
5 Year	1.6583	25.715	24.086	27.344	3.624	3.026	4.223	0.882	0.516	1.247
5 Year	1.6834	25.941	24.299	27.582	3.653	3.05	4.256	0.888	0.52	1.256
5 Year	1.7085	26.163	24.509	27.817	3.68	3.073	4.288	0.894	0.523	1.265
5 Year	1.7337	26.382	24.715	28.049	3.708	3.095	4.32	0.9	0.527	1.274
5 Year	1.7588	26.598	24.918	28.277	3.734	3.118	4.351	0.906	0.53	1.282
5 Year	1.7839	26.81	25.118	28.502	3.761	3.139	4.382	0.912	0.534	1.29
5 Year	1.809	27.019	25.315	28.724	3.786	3.161	4.412	0.918	0.537	1.299
5 Year	1.8342	27.226	25.509	28.943	3.812	3.182	4.442	0.923	0.54	1.307
5 Year	1.8593	27.429	25.699	29.158	3.837	3.202	4.471	0.929	0.543	1.315
5 Year	1.8844	27.629	25.887	29.371	3.861	3.222	4.5	0.934	0.546	1.323
5 Year	1.9095	27.826	26.071	29.581	3.885	3.241	4.529	0.94	0.549	1.33
5 Year	1.9347	28.02	26.253	29.787	3.909	3.26	4.557	0.945	0.551	1.338
5 Year	1.9598	28.211	26.431	29.991	3.932	3.279	4.585	0.95	0.554	1.346
5 Year	1.9849	28.4	26.607	30.192	3.955	3.297	4.612	0.955	0.556	1.353
5 Year	2.0101	28.585	26.78	30.39	3.977	3.315	4.639	0.96	0.559	1.361
5 Year	2.0352	28.768	26.95	30.586	3.999	3.332	4.665	0.964	0.561	1.368
5 Year	2.0603	28.948	27.118	30.778	4.02	3.349	4.691	0.969	0.563	1.375
5 Year	2.0854	29.125	27.283	30.968	4.041	3.366	4.717	0.974	0.565	1.382
5 Year	2.1106	29.3	27.445	31.155	4.062	3.382	4.742	0.978	0.567	1.389
5 Year	2.1357	29.472	27.604	31.34	4.083	3.398	4.767	0.983	0.569	1.396
5 Year	2.1608	29.642	27.761	31.522	4.103	3.414	4.792	0.987	0.571	1.403
5 Year	2.1859	29.808	27.916	31.701	4.122	3.429	4.816	0.991	0.573	1.41
5 Year	2.2111	29.973	28.067	31.878	4.142	3.444	4.84	0.995	0.574	1.416
5 Year	2.2362	30.135	28.217	32.053	4.161	3.458	4.863	0.999	0.576	1.423
5 Year	2.2613	30.295	28.364	32.225	4.179	3.472	4.886	1.003	0.577	1.43
5 Year	2.2864	30.452	28.508	32.395	4.198	3.486	4.909	1.007	0.579	1.436
5 Year	2.3116	30.607	28.651	32.562	4.216	3.499	4.932	1.011	0.58	1.442
5 Year	2.3367	30.759	28.791	32.727	4.233	3.513	4.954	1.015	0.581	1.449
5 Year	2.3618	30.909	28.928	32.89	4.251	3.525	4.976	1.019	0.582	1.455
5 Year	2.3869	31.057	29.064	33.051	4.268	3.538	4.997	1.022	0.584	1.461
5 Year	2.4121	31.203	29.197	33.209	4.284	3.55	5.018	1.026	0.585	1.467
5 Year	2.4372	31.347	29.328	33.365	4.301	3.562	5.039	1.029	0.586	1.473
5 Year	2.4623	31.488	29.457	33.519	4.317	3.574	5.06	1.033	0.586	1.479
5 Year	2.4874	31.627	29.584	33.671	4.333	3.585	5.08	1.036	0.587	1.485
5 Year	2.5126	31.765	29.708	33.821	4.348	3.596	5.1	1.039	0.588	1.49
5 Year	2.5377	31.9	29.831	33.969	4.363	3.607	5.12	1.042	0.589	1.496
5 Year	2.5628	32.033	29.952	34.114	4.378	3.617	5.14	1.046	0.589	1.502
5 Year	2.5879	32.164	30.07	34.258	4.393	3.627	5.159	1.049	0.59	1.507
5 Year	2.6131	32.293	30.187	34.4	4.408	3.637	5.178	1.052	0.59	1.513
5 Year	2.6382	32.421	30.302	34.54	4.422	3.647	5.197	1.055	0.591	1.518
5 Year	2.6633	32.546	30.414	34.678	4.436	3.656	5.215	1.057	0.591	1.524
5 Year	2.6884	32.67	30.525	34.814	4.45	3.666	5.233	1.06	0.591	1.529
5 Year	2.7136	32.791	30.634	34.948	4.463	3.675	5.251	1.063	0.592	1.534
5 Year	2.7387	32.911	30.742	35.08	4.476	3.683	5.269	1.066	0.592	1.54
5 Year	2.7638	33.029	30.847	35.211	4.489	3.692	5.287	1.068	0.592	1.545
5 Year	2.7889	33.145	30.951	35.34	4.502	3.7	5.304	1.071	0.592	1.55
5 Year	2.8141	33.26	31.053	35.467	4.514	3.708	5.321	1.074	0.592	1.555
5 Year	2.8392	33.373	31.153	35.592	4.527	3.716	5.338	1.076	0.592	1.56
5 Year	2.8643	33.484	31.252	35.716	4.539	3.723	5.354	1.079	0.592	1.565
5 Year	2.8894	33.593	31.349	35.838	4.551	3.731	5.371	1.081	0.592	1.57
5 Year	2.9146	33.701	31.444	35.958	4.562	3.738	5.387	1.083	0.592	1.575
5 Year	2.9397	33.807	31.537	36.077	4.574	3.745	5.403	1.086	0.592	1.58
5 Year	2.9648	33.912	31.63	36.194	4.585	3.751	5.419	1.088	0.592	1.585
5 Year	2.9899	34.015	31.72	36.31	4.596	3.758	5.434	1.09	0.591	1.589
5 Year	3.0151	34.117	31.809	36.424	4.607	3.764	5.449	1.092	0.591	1.594
5 Year	3.0402	34.217	31.896	36.537	4.617	3.77	5.465	1.095	0.591	1.599
5 Year	3.0653	34.315	31.982	36.648	4.628	3.776	5.48	1.097	0.59	1.603
5 Year	3.0905	34.412	32.067	36.757	4.638	3.782	5.494	1.099	0.59	1.608
5 Year	3.1156	34.508	32.15	36.865	4.648	3.787	5.509	1.101	0.589	1.612
5 Year	3.1407	34.602	32.231	36.972	4.658	3.793	5.523	1.103	0.589	1.617
5 Year	3.1658	34.695	32.312	37.077	4.668	3.798	5.538	1.105	0.588	1.621
5 Year	3.191	34.786	32.39	37.181	4.677	3.803	5.552	1.107	0.587	1.626
5 Year	3.2161	34.876	32.468	37.284	4.687	3.808	5.566	1.108	0.587	1.63
5 Year	3.2412	34.965	32.544	37.385	4.696	3.812	5.579	1.11	0.586	1.634
5 Year	3.2663	35.052	32.619	37.485	4.705	3.817	5.593	1.112	0.585	1.639
5 Year	3.2915	35.138	32.692	37.584	4.714	3.821	5.606	1.114	0.585	1.643
5 Year	3.3166	35.223	32.764	37.681	4.723	3.826	5.62	1.115	0.584	1.647
5 Year	3.3417	35.306	32.835	37.777	4.731	3.83	5.633	1.117	0.583	1.651
5 Year	3.3668	35.388	32.905	37.872	4.74	3.833	5.646	1.119	0.582	1.656
5 Year	3.392	35.469	32.973	37.965	4.748	3.837	5.658	1.12	0.581	1.66
5 Year	3.4171	35.549	33.04	38.057	4.756	3.841	5.671	1.122	0.58	1.664
5 Year	3.4422	35.628	33.106	38.149	4.764	3.844	5.683	1.124	0.579	1.668
5 Year	3.4673	35.705	33.171	38.239	4.772	3.848	5.696	1.125	0.578	1.672
5 Year	3.4925	35.781	33.235	38.327	4.779	3.851	5.708	1.127	0.577	1.676
5 Year	3.5176	35.856	33.297	38.415	4.787	3.854	5.72	1.128	0.576	1.68
5 Year	3.5427	35.93	33.359	38.502	4.794	3.857	5.732	1.129	0.575	1.684
5 Year	3.5678	36.003	33.419	38.587	4.802	3.859	5.744	1.131	0.574	1.688
5 Year	3.593	36.075	33.478	38.671	4.809	3.862	5.755	1.132	0.573	1.692
5 Year	3.6181	36.146	33.536	38.755	4.816	3.864	5.767	1.134	0.572	1.695
5 Year	3.6432	36.215	33.594	38.837	4.823	3.867	5.778	1.135	0.571	1.699
5 Year	3.6683	36.284	33.65	38.918	4.829	3.869	5.79	1.136	0.569	1.703
5 Year	3.6935	36.351	33.705	38.998	4.836	3.871	5.801	1.137	0.568	1.707
5 Year	3.7186	36.418	33.759	39.077	4.843	3.873	5.812	1.139	0.567	1.711
5 Year	3.7437	36.483	33.812	39.155	4.849	3.875	5.823	1.14	0.566	1.714
5 Year	3.7688	36.548	33.864	39.232	4.855	3.877	5.834	1.141	0.564	1.718
5 Year	3.794	36.612	33.915	39.309	4.861	3.879	5.844	1.142	0.563	1.722
5 Year	3.8191	36.674	33.965	39.384	4.867	3.88	5.855	1.143	0.562	1.725
5 Year	3.8442	36.736	34.014	39.458	4.873	3.881	5.865	1.145	0.56	1.729
5 Year	3.8693	36.797	34.062	39.532	4.879	3.883	5.876	1.146	0.559	1.733
5 Year	3.8945	36.857	34.11	39.604	4.885	3.884	5.886	1.147	0.557	1.736
5 Year	3.9196	36.916	34.156	39.676	4.891	3.885	5.896	1.148	0.556	1.74
5 Year	3.9447	36.974	34.202	39.746	4.896	3.886	5.906	1.149	0.554	1.743
5 Year	3.9698	37.031	34.246	39.816	4.902	3.887	5.916	1.15	0.553	1.747
5 Year	3.995	37.088	34.29	39.885	4.907	3.888	5.926	1.151	0.551	1.75
5 Year	4.0201	37.143	34.333	39.953	4.912	3.889	5.936	1.152	0.55	1.754
5 Year	4.0452	37.198	34.375	40.02	4.917	3.889	5.946	1.153	0.548	1.757
5 Year	4.0704	37.252	34.417	40.087	4.923	3.89	5.955	1.154	0.547	1.761
5 Year	4.0955	37.305	34.457	40.153	4.927	3.89	5.965	1.155	0.545	1.764
5 Year	4.1206	37.357	34.497	40.217	4.932	3.891	5.974	1.156	0.544	1.768
5 Year	4.1457	37.409	34.536	40.281	4.937	3.891	5.983	1.156	0.542	1.771
5 Year	4.1709	37.459	34.574	40.345	4.942	3.891	5.993	1.157	0.54	1.774
5 Year	4.196	37.509	34.611	40.407	4.947	3.891	6.002	1.158	0.539	1.778
5 Year	4.2211	37.559	34.648	40.469	4.951	3.891	6.011	1.159	0.537	1.781
5 Year	4.2462	37.607	34.684	40.53	4.956	3.891	6.02	1.16	0.535	1.784
5 Year	4.2714	37.655	34.719	40.591	4.96	3.891	6.029	1.161	0.533	1.788
5 Year	4.2965	37.702	34.754	40.65	4.964	3.891	6.038	1.161	0.532	1.791
5 Year	4.3216	37.748	34.787	40.709	4.968	3.891	6.046	1.162	0.53	1.794
5 Year	4.3467	37.794	34.821	40.767	4.973	3.89	6.055	1.163	0.528	1.798
5 Year	4.3719	37.839	34.853	40.825	4.977	3.89	6.064	1.164	0.526	1.801
5 Year	4.397	37.883	34.885	40.882	4.981	3.889	6.072	1.164	0.525	1.804
5 Year	4.4221	37.927	34.916	40.938	4.985	3.889	6.081	1.165	0.523	1.807
5 Year	4.4472	37.97	34.946	40.993	4.988	3.888	6.089	1.166	0.521	1.811
5 Year	4.4724	38.012	34.976	41.048	4.992	3.887	6.097	1.166	0.519	1.814
5 Year	4.4975	38.054	35.005	41.103	4.996	3.886	6.106	1.167	0.517	1.817
5 Year	4.5226	38.095	35.034	41.156	5	3.886	6.114	1.168	0.516	1.82
5 Year	4.5477	38.135	35.062	41.209	5.003	3.885	6.122	1.168	0.514	1.823
5 Year	4.5729	38.175	35.089	41.262	5.007	3.884	6.13	1.169	0.512	1.826
5 Year	4.598	38.215	35.116	41.314	5.01	3.883	6.138	1.17	0.51	1.829
5 Year	4.6231	38.253	35.142	41.365	5.014	3.881	6.146	1.17	0.508	1.833
5 Year	4.6482	38.291	35.167	41.415	5.017	3.88	6.154	1.171	0.506	1.836
5 Year	4.6734	38.329	35.192	41.466	5.02	3.879	6.161	1.171	0.504	1.839
5 Year	4.6985	38.366	35.217	41.515	5.023	3.878	6.169	1.172	0.502	1.842
5 Year	4.7236	38.402	35.24	41.564	5.027	3.876	6.177	1.173	0.5	1.845
5 Year	4.7487	38.438	35.264	41.613	5.03	3.875	6.185	1.173	0.498	1.848
5 Year	4.7739	38.474	35.287	41.66	5.033	3.873	6.192	1.174	0.496	1.851
5 Year	4.799	38.508	35.309	41.708	5.036	3.872	6.2	1.174	0.494	1.854
5 Year	4.8241	38.543	35.331	41.755	5.039	3.87	6.207	1.175	0.492	1.857
5 Year	4.8492	38.576	35.352	41.801	5.042	3.869	6.214	1.175	0.49	1.86
5 Year	4.8744	38.61	35.372	41.847	5.044	3.867	6.222	1.176	0.488	1.863
5 Year	4.8995	38.642	35.393	41.892	5.047	3.865	6.229	1.176	0.486	1.866
5 Year	4.9246	38.675	35.412	41.937	5.05	3.864	6.236	1.177	0.484	1.869
5 Year	4.9497	38.707	35.432	41.981	5.053	3.862	6.244	1.177	0.482	1.872
5 Year	4.9749	38.738	35.45	42.025	5.055	3.86	6.251	1.178	0.48	1.875
5 Year	5	38.769	35.469	42.069	5.058	3.858	6.258	1.178	0.478	1.878

## Sheet: CIF (Lung)
horizon_years	time_years	High Risk	high_risk_low	high_risk_high	Medium Risk	medium_risk_low	medium_risk_high	Low Risk	low_risk_low	low_risk_high
1 Year	0	0	0	0.7	0	0	0.3	0	0	0.15
1 Year	0.0046	0.888	0.182	1.595	0.131	0	0.435	0.026	0	0.177
1 Year	0.0091	1.535	0.823	2.248	0.235	0	0.541	0.047	0	0.201
1 Year	0.0137	2.108	1.389	2.828	0.328	0.019	0.638	0.067	0	0.223
1 Year	0.0183	2.635	1.909	3.36	0.416	0.103	0.729	0.086	0	0.244
1 Year	0.0228	3.127	2.395	3.859	0.498	0.182	0.814	0.105	0	0.264
1 Year	0.0274	3.592	2.854	4.331	0.577	0.258	0.896	0.122	0	0.283
1 Year	0.032	4.035	3.29	4.78	0.652	0.33	0.974	0.139	0	0.302
1 Year	0.0365	4.458	3.707	5.209	0.724	0.399	1.05	0.156	0	0.32
1 Year	0.0411	4.863	4.106	5.621	0.794	0.465	1.122	0.171	0.005	0.338
1 Year	0.0457	5.254	4.49	6.018	0.861	0.529	1.193	0.187	0.019	0.355
1 Year	0.0502	5.63	4.86	6.4	0.926	0.59	1.261	0.202	0.032	0.372
1 Year	0.0548	5.993	5.217	6.77	0.988	0.65	1.327	0.216	0.044	0.388
1 Year	0.0594	6.345	5.562	7.128	1.049	0.708	1.391	0.23	0.057	0.404
1 Year	0.0639	6.686	5.896	7.475	1.108	0.763	1.453	0.244	0.069	0.42
1 Year	0.0685	7.016	6.22	7.812	1.165	0.817	1.513	0.257	0.08	0.435
1 Year	0.0731	7.336	6.534	8.139	1.221	0.87	1.572	0.27	0.091	0.45
1 Year	0.0776	7.648	6.839	8.456	1.275	0.92	1.629	0.283	0.102	0.464
1 Year	0.0822	7.95	7.135	8.765	1.327	0.97	1.685	0.296	0.113	0.478
1 Year	0.0868	8.245	7.423	9.066	1.378	1.018	1.739	0.308	0.123	0.492
1 Year	0.0913	8.531	7.703	9.359	1.428	1.064	1.792	0.319	0.133	0.506
1 Year	0.0959	8.81	7.976	9.644	1.477	1.109	1.844	0.331	0.142	0.519
1 Year	0.1005	9.082	8.241	9.923	1.524	1.153	1.894	0.342	0.152	0.532
1 Year	0.105	9.347	8.5	10.194	1.57	1.196	1.943	0.353	0.161	0.545
1 Year	0.1096	9.605	8.752	10.459	1.615	1.238	1.991	0.364	0.17	0.557
1 Year	0.1142	9.857	8.997	10.717	1.658	1.278	2.038	0.374	0.178	0.57
1 Year	0.1187	10.103	9.237	10.969	1.701	1.318	2.084	0.384	0.187	0.582
1 Year	0.1233	10.343	9.471	11.216	1.742	1.356	2.129	0.394	0.195	0.594
1 Year	0.1279	10.577	9.698	11.456	1.783	1.393	2.172	0.404	0.203	0.605
1 Year	0.1324	10.806	9.921	11.692	1.822	1.43	2.215	0.413	0.21	0.616
1 Year	0.137	11.03	10.138	11.921	1.861	1.465	2.257	0.423	0.218	0.627
1 Year	0.1416	11.248	10.35	12.146	1.899	1.5	2.298	0.432	0.225	0.638
1 Year	0.1461	11.461	10.557	12.366	1.936	1.533	2.338	0.441	0.232	0.649
1 Year	0.1507	11.67	10.759	12.581	1.971	1.566	2.377	0.449	0.239	0.66
1 Year	0.1553	11.874	10.956	12.791	2.007	1.598	2.415	0.458	0.246	0.67
1 Year	0.1598	12.073	11.149	12.997	2.041	1.629	2.453	0.466	0.252	0.68
1 Year	0.1644	12.268	11.338	13.198	2.074	1.659	2.489	0.474	0.258	0.69
1 Year	0.1689	12.458	11.522	13.395	2.107	1.689	2.525	0.482	0.264	0.7
1 Year	0.1735	12.645	11.702	13.588	2.139	1.717	2.56	0.49	0.27	0.709
1 Year	0.1781	12.827	11.878	13.777	2.17	1.745	2.595	0.497	0.276	0.719
1 Year	0.1826	13.006	12.05	13.962	2.201	1.773	2.628	0.505	0.282	0.728
1 Year	0.1872	13.181	12.218	14.143	2.23	1.799	2.661	0.512	0.287	0.737
1 Year	0.1918	13.351	12.383	14.32	2.259	1.825	2.694	0.519	0.292	0.746
1 Year	0.1963	13.519	12.544	14.494	2.288	1.851	2.725	0.526	0.297	0.755
1 Year	0.2009	13.683	12.701	14.664	2.316	1.875	2.756	0.533	0.302	0.763
1 Year	0.2055	13.843	12.855	14.831	2.343	1.899	2.787	0.539	0.307	0.772
1 Year	0.21	14	13.006	14.994	2.37	1.923	2.817	0.546	0.312	0.78
1 Year	0.2146	14.154	13.153	15.154	2.396	1.945	2.846	0.552	0.316	0.788
1 Year	0.2192	14.304	13.297	15.311	2.421	1.968	2.874	0.558	0.321	0.796
1 Year	0.2237	14.452	13.438	15.465	2.446	1.989	2.903	0.565	0.325	0.804
1 Year	0.2283	14.596	13.576	15.616	2.47	2.01	2.93	0.57	0.329	0.812
1 Year	0.2329	14.738	13.711	15.764	2.494	2.031	2.957	0.576	0.333	0.819
1 Year	0.2374	14.876	13.844	15.908	2.517	2.051	2.984	0.582	0.337	0.827
1 Year	0.242	15.012	13.973	16.051	2.54	2.071	3.009	0.588	0.341	0.834
1 Year	0.2466	15.145	14.1	16.19	2.562	2.09	3.035	0.593	0.344	0.842
1 Year	0.2511	15.275	14.223	16.327	2.584	2.108	3.06	0.598	0.348	0.849
1 Year	0.2557	15.403	14.345	16.461	2.605	2.126	3.084	0.604	0.351	0.856
1 Year	0.2603	15.528	14.463	16.592	2.626	2.144	3.108	0.609	0.355	0.863
1 Year	0.2648	15.65	14.58	16.721	2.647	2.161	3.132	0.614	0.358	0.87
1 Year	0.2694	15.771	14.693	16.848	2.667	2.178	3.155	0.619	0.361	0.876
1 Year	0.274	15.888	14.805	16.972	2.686	2.194	3.178	0.623	0.364	0.883
1 Year	0.2785	16.004	14.914	17.094	2.705	2.21	3.2	0.628	0.367	0.889
1 Year	0.2831	16.117	15.02	17.213	2.724	2.226	3.222	0.633	0.369	0.896
1 Year	0.2877	16.228	15.125	17.33	2.742	2.241	3.243	0.637	0.372	0.902
1 Year	0.2922	16.336	15.227	17.445	2.76	2.255	3.265	0.642	0.375	0.908
1 Year	0.2968	16.443	15.327	17.558	2.777	2.27	3.285	0.646	0.377	0.915
1 Year	0.3014	16.547	15.425	17.669	2.795	2.284	3.306	0.65	0.38	0.921
1 Year	0.3059	16.65	15.521	17.778	2.811	2.297	3.326	0.654	0.382	0.927
1 Year	0.3105	16.75	15.615	17.885	2.828	2.31	3.345	0.658	0.384	0.932
1 Year	0.3151	16.848	15.707	17.989	2.844	2.323	3.364	0.662	0.386	0.938
1 Year	0.3196	16.945	15.797	18.092	2.86	2.336	3.383	0.666	0.388	0.944
1 Year	0.3242	17.04	15.886	18.193	2.875	2.348	3.402	0.67	0.39	0.95
1 Year	0.3288	17.132	15.972	18.293	2.89	2.36	3.42	0.674	0.392	0.955
1 Year	0.3333	17.223	16.057	18.39	2.905	2.371	3.438	0.677	0.394	0.961
1 Year	0.3379	17.312	16.139	18.486	2.919	2.383	3.456	0.681	0.396	0.966
1 Year	0.3425	17.4	16.22	18.579	2.933	2.393	3.473	0.684	0.397	0.971
1 Year	0.347	17.486	16.3	18.672	2.947	2.404	3.49	0.688	0.399	0.976
1 Year	0.3516	17.57	16.378	18.762	2.961	2.414	3.507	0.691	0.4	0.982
1 Year	0.3562	17.652	16.454	18.851	2.974	2.424	3.523	0.694	0.402	0.987
1 Year	0.3607	17.733	16.528	18.938	2.987	2.434	3.539	0.697	0.403	0.992
1 Year	0.3653	17.813	16.601	19.024	2.999	2.444	3.555	0.701	0.405	0.997
1 Year	0.3699	17.891	16.673	19.108	3.012	2.453	3.571	0.704	0.406	1.002
1 Year	0.3744	17.967	16.743	19.191	3.024	2.462	3.586	0.707	0.407	1.006
1 Year	0.379	18.042	16.811	19.272	3.036	2.471	3.601	0.71	0.408	1.011
1 Year	0.3836	18.115	16.878	19.352	3.048	2.479	3.616	0.713	0.409	1.016
1 Year	0.3881	18.187	16.944	19.431	3.059	2.487	3.631	0.715	0.41	1.021
1 Year	0.3927	18.258	17.008	19.508	3.07	2.495	3.645	0.718	0.411	1.025
1 Year	0.3973	18.327	17.071	19.584	3.081	2.503	3.659	0.721	0.412	1.03
1 Year	0.4018	18.395	17.133	19.658	3.092	2.51	3.673	0.723	0.413	1.034
1 Year	0.4064	18.462	17.193	19.731	3.102	2.518	3.687	0.726	0.414	1.039
1 Year	0.411	18.528	17.252	19.803	3.112	2.525	3.7	0.729	0.414	1.043
1 Year	0.4155	18.592	17.31	19.874	3.123	2.532	3.713	0.731	0.415	1.047
1 Year	0.4201	18.655	17.367	19.943	3.132	2.538	3.726	0.734	0.416	1.052
1 Year	0.4247	18.717	17.422	20.011	3.142	2.545	3.739	0.736	0.416	1.056
1 Year	0.4292	18.777	17.476	20.078	3.151	2.551	3.752	0.738	0.417	1.06
1 Year	0.4338	18.837	17.53	20.144	3.161	2.557	3.764	0.741	0.417	1.064
1 Year	0.4384	18.895	17.582	20.209	3.17	2.563	3.777	0.743	0.417	1.068
1 Year	0.4429	18.952	17.632	20.273	3.179	2.568	3.789	0.745	0.418	1.072
1 Year	0.4475	19.009	17.682	20.335	3.187	2.574	3.8	0.747	0.418	1.076
1 Year	0.4521	19.064	17.731	20.397	3.196	2.579	3.812	0.749	0.418	1.08
1 Year	0.4566	19.118	17.779	20.457	3.204	2.584	3.824	0.751	0.419	1.084
1 Year	0.4612	19.171	17.825	20.517	3.212	2.589	3.835	0.753	0.419	1.088
1 Year	0.4658	19.223	17.871	20.575	3.22	2.594	3.846	0.755	0.419	1.092
1 Year	0.4703	19.274	17.916	20.633	3.228	2.599	3.857	0.757	0.419	1.095
1 Year	0.4749	19.324	17.96	20.689	3.236	2.603	3.868	0.759	0.419	1.099
1 Year	0.4795	19.374	18.002	20.745	3.243	2.607	3.879	0.761	0.419	1.103
1 Year	0.484	19.422	18.044	20.8	3.25	2.612	3.889	0.763	0.419	1.106
1 Year	0.4886	19.469	18.085	20.853	3.258	2.616	3.9	0.765	0.419	1.11
1 Year	0.4932	19.516	18.125	20.906	3.265	2.619	3.91	0.766	0.419	1.114
1 Year	0.4977	19.561	18.165	20.958	3.271	2.623	3.92	0.768	0.419	1.117
1 Year	0.5023	19.606	18.203	21.009	3.278	2.627	3.93	0.77	0.419	1.121
1 Year	0.5068	19.65	18.241	21.06	3.285	2.63	3.94	0.771	0.419	1.124
1 Year	0.5114	19.693	18.277	21.109	3.291	2.633	3.949	0.773	0.418	1.128
1 Year	0.516	19.736	18.313	21.158	3.298	2.636	3.959	0.775	0.418	1.131
1 Year	0.5205	19.777	18.348	21.206	3.304	2.639	3.968	0.776	0.418	1.134
1 Year	0.5251	19.818	18.383	21.253	3.31	2.642	3.977	0.778	0.418	1.138
1 Year	0.5297	19.858	18.416	21.3	3.316	2.645	3.987	0.779	0.417	1.141
1 Year	0.5342	19.897	18.449	21.345	3.322	2.648	3.996	0.781	0.417	1.144
1 Year	0.5388	19.936	18.481	21.39	3.327	2.65	4.004	0.782	0.416	1.148
1 Year	0.5434	19.974	18.513	21.434	3.333	2.653	4.013	0.783	0.416	1.151
1 Year	0.5479	20.011	18.544	21.478	3.338	2.655	4.022	0.785	0.416	1.154
1 Year	0.5525	20.047	18.574	21.521	3.344	2.657	4.03	0.786	0.415	1.157
1 Year	0.5571	20.083	18.603	21.563	3.349	2.659	4.039	0.787	0.415	1.16
1 Year	0.5616	20.118	18.632	21.604	3.354	2.661	4.047	0.789	0.414	1.163
1 Year	0.5662	20.152	18.66	21.645	3.359	2.663	4.055	0.79	0.413	1.166
1 Year	0.5708	20.186	18.687	21.685	3.364	2.665	4.064	0.791	0.413	1.169
1 Year	0.5753	20.219	18.714	21.725	3.369	2.666	4.072	0.792	0.412	1.172
1 Year	0.5799	20.252	18.74	21.764	3.374	2.668	4.08	0.794	0.412	1.175
1 Year	0.5845	20.284	18.766	21.802	3.378	2.669	4.087	0.795	0.411	1.178
1 Year	0.589	20.315	18.791	21.84	3.383	2.67	4.095	0.796	0.41	1.181
1 Year	0.5936	20.346	18.815	21.877	3.387	2.672	4.103	0.797	0.409	1.184
1 Year	0.5982	20.376	18.839	21.914	3.392	2.673	4.11	0.798	0.409	1.187
1 Year	0.6027	20.406	18.862	21.95	3.396	2.674	4.118	0.799	0.408	1.19
1 Year	0.6073	20.435	18.885	21.985	3.4	2.675	4.125	0.8	0.407	1.193
1 Year	0.6119	20.464	18.907	22.02	3.404	2.676	4.132	0.801	0.406	1.196
1 Year	0.6164	20.492	18.929	22.055	3.408	2.677	4.14	0.802	0.406	1.199
1 Year	0.621	20.519	18.95	22.089	3.412	2.677	4.147	0.803	0.405	1.201
1 Year	0.6256	20.546	18.971	22.122	3.416	2.678	4.154	0.804	0.404	1.204
1 Year	0.6301	20.573	18.991	22.155	3.42	2.679	4.161	0.805	0.403	1.207
1 Year	0.6347	20.599	19.01	22.188	3.423	2.679	4.168	0.806	0.402	1.21
1 Year	0.6393	20.625	19.03	22.22	3.427	2.679	4.174	0.807	0.401	1.212
1 Year	0.6438	20.65	19.048	22.251	3.43	2.68	4.181	0.808	0.4	1.215
1 Year	0.6484	20.674	19.066	22.282	3.434	2.68	4.188	0.809	0.399	1.218
1 Year	0.653	20.698	19.084	22.313	3.437	2.68	4.194	0.809	0.398	1.221
1 Year	0.6575	20.722	19.102	22.343	3.441	2.68	4.201	0.81	0.397	1.223
1 Year	0.6621	20.745	19.119	22.372	3.444	2.68	4.207	0.811	0.396	1.226
1 Year	0.6667	20.768	19.135	22.402	3.447	2.68	4.214	0.812	0.395	1.228
1 Year	0.6712	20.791	19.151	22.431	3.45	2.68	4.22	0.813	0.394	1.231
1 Year	0.6758	20.813	19.167	22.459	3.453	2.68	4.226	0.813	0.393	1.234
1 Year	0.6804	20.834	19.182	22.487	3.456	2.68	4.233	0.814	0.392	1.236
1 Year	0.6849	20.856	19.197	22.515	3.459	2.68	4.239	0.815	0.391	1.239
1 Year	0.6895	20.877	19.211	22.542	3.462	2.679	4.245	0.816	0.39	1.241
1 Year	0.6941	20.897	19.225	22.569	3.465	2.679	4.251	0.816	0.389	1.244
1 Year	0.6986	20.917	19.239	22.595	3.468	2.679	4.257	0.817	0.387	1.246
1 Year	0.7032	20.937	19.252	22.621	3.47	2.678	4.263	0.818	0.386	1.249
1 Year	0.7078	20.956	19.265	22.647	3.473	2.678	4.268	0.818	0.385	1.251
1 Year	0.7123	20.975	19.278	22.672	3.476	2.677	4.274	0.819	0.384	1.254
1 Year	0.7169	20.994	19.29	22.698	3.478	2.676	4.28	0.82	0.383	1.256
1 Year	0.7215	21.012	19.302	22.722	3.481	2.676	4.286	0.82	0.382	1.259
1 Year	0.726	21.03	19.314	22.747	3.483	2.675	4.291	0.821	0.38	1.261
1 Year	0.7306	21.048	19.325	22.771	3.485	2.674	4.297	0.821	0.379	1.264
1 Year	0.7352	21.065	19.336	22.794	3.488	2.673	4.302	0.822	0.378	1.266
1 Year	0.7397	21.082	19.347	22.818	3.49	2.672	4.308	0.823	0.377	1.268
1 Year	0.7443	21.099	19.357	22.841	3.492	2.671	4.313	0.823	0.375	1.271
1 Year	0.7489	21.115	19.367	22.864	3.494	2.67	4.319	0.824	0.374	1.273
1 Year	0.7534	21.131	19.377	22.886	3.497	2.669	4.324	0.824	0.373	1.276
1 Year	0.758	21.147	19.386	22.908	3.499	2.668	4.329	0.825	0.372	1.278
1 Year	0.7626	21.163	19.395	22.93	3.501	2.667	4.335	0.825	0.37	1.28
1 Year	0.7671	21.178	19.404	22.952	3.503	2.666	4.34	0.826	0.369	1.283
1 Year	0.7717	21.193	19.412	22.973	3.505	2.665	4.345	0.826	0.368	1.285
1 Year	0.7763	21.208	19.421	22.994	3.507	2.663	4.35	0.827	0.366	1.287
1 Year	0.7808	21.222	19.429	23.015	3.509	2.662	4.355	0.827	0.365	1.29
1 Year	0.7854	21.236	19.437	23.036	3.511	2.661	4.36	0.828	0.363	1.292
1 Year	0.79	21.25	19.444	23.056	3.512	2.659	4.365	0.828	0.362	1.294
1 Year	0.7945	21.264	19.451	23.076	3.514	2.658	4.37	0.829	0.361	1.296
1 Year	0.7991	21.277	19.458	23.096	3.516	2.657	4.375	0.829	0.359	1.299
1 Year	0.8037	21.29	19.465	23.115	3.518	2.655	4.38	0.829	0.358	1.301
1 Year	0.8082	21.303	19.471	23.135	3.519	2.654	4.385	0.83	0.357	1.303
1 Year	0.8128	21.316	19.478	23.154	3.521	2.652	4.39	0.83	0.355	1.305
1 Year	0.8174	21.328	19.484	23.172	3.523	2.65	4.395	0.831	0.354	1.308
1 Year	0.8219	21.34	19.49	23.191	3.524	2.649	4.399	0.831	0.352	1.31
1 Year	0.8265	21.352	19.495	23.209	3.526	2.647	4.404	0.831	0.351	1.312
1 Year	0.8311	21.364	19.501	23.228	3.527	2.645	4.409	0.832	0.349	1.314
1 Year	0.8356	21.376	19.506	23.245	3.529	2.644	4.414	0.832	0.348	1.316
1 Year	0.8402	21.387	19.511	23.263	3.53	2.642	4.418	0.833	0.346	1.319
1 Year	0.8447	21.398	19.515	23.281	3.532	2.64	4.423	0.833	0.345	1.321
1 Year	0.8493	21.409	19.52	23.298	3.533	2.638	4.427	0.833	0.344	1.323
1 Year	0.8539	21.42	19.524	23.315	3.534	2.637	4.432	0.834	0.342	1.325
1 Year	0.8584	21.43	19.528	23.332	3.536	2.635	4.437	0.834	0.341	1.327
1 Year	0.863	21.441	19.532	23.349	3.537	2.633	4.441	0.834	0.339	1.329
1 Year	0.8676	21.451	19.536	23.365	3.538	2.631	4.446	0.835	0.338	1.332
1 Year	0.8721	21.461	19.54	23.382	3.539	2.629	4.45	0.835	0.336	1.334
1 Year	0.8767	21.471	19.543	23.398	3.541	2.627	4.454	0.835	0.335	1.336
1 Year	0.8813	21.48	19.546	23.414	3.542	2.625	4.459	0.835	0.333	1.338
1 Year	0.8858	21.49	19.549	23.43	3.543	2.623	4.463	0.836	0.331	1.34
1 Year	0.8904	21.499	19.552	23.445	3.544	2.621	4.468	0.836	0.33	1.342
1 Year	0.895	21.508	19.555	23.461	3.545	2.619	4.472	0.836	0.328	1.344
1 Year	0.8995	21.517	19.558	23.476	3.547	2.617	4.476	0.837	0.327	1.346
1 Year	0.9041	21.526	19.56	23.491	3.548	2.615	4.48	0.837	0.325	1.349
1 Year	0.9087	21.534	19.562	23.506	3.549	2.613	4.485	0.837	0.324	1.351
1 Year	0.9132	21.543	19.564	23.521	3.55	2.61	4.489	0.837	0.322	1.353
1 Year	0.9178	21.551	19.566	23.536	3.551	2.608	4.493	0.838	0.321	1.355
1 Year	0.9224	21.559	19.568	23.55	3.552	2.606	4.497	0.838	0.319	1.357
1 Year	0.9269	21.567	19.569	23.565	3.553	2.604	4.502	0.838	0.317	1.359
1 Year	0.9315	21.575	19.571	23.579	3.554	2.602	4.506	0.838	0.316	1.361
1 Year	0.9361	21.583	19.572	23.593	3.555	2.599	4.51	0.839	0.314	1.363
1 Year	0.9406	21.59	19.573	23.607	3.556	2.597	4.514	0.839	0.313	1.365
1 Year	0.9452	21.598	19.574	23.621	3.556	2.595	4.518	0.839	0.311	1.367
1 Year	0.9498	21.605	19.575	23.635	3.557	2.593	4.522	0.839	0.309	1.369
1 Year	0.9543	21.612	19.576	23.648	3.558	2.59	4.526	0.84	0.308	1.371
1 Year	0.9589	21.619	19.577	23.662	3.559	2.588	4.53	0.84	0.306	1.373
1 Year	0.9635	21.626	19.577	23.675	3.56	2.585	4.534	0.84	0.305	1.375
1 Year	0.968	21.633	19.578	23.688	3.561	2.583	4.538	0.84	0.303	1.377
1 Year	0.9726	21.64	19.578	23.701	3.562	2.581	4.542	0.84	0.301	1.379
1 Year	0.9772	21.646	19.578	23.714	3.562	2.578	4.546	0.841	0.3	1.381
1 Year	0.9817	21.653	19.578	23.727	3.563	2.576	4.55	0.841	0.298	1.383
1 Year	0.9863	21.659	19.578	23.74	3.564	2.573	4.554	0.841	0.296	1.385
1 Year	0.9909	21.665	19.578	23.752	3.565	2.571	4.558	0.841	0.295	1.387
1 Year	0.9954	21.671	19.577	23.765	3.565	2.568	4.562	0.841	0.293	1.389
1 Year	1	21.677	19.577	23.777	3.566	2.566	4.566	0.841	0.291	1.391
3 Year	0	0	0	1	0	0	0.45	0	0	0.2
3 Year	0.0137	1.859	0.85	2.868	0.277	0	0.731	0.057	0	0.26
3 Year	0.0274	3.007	1.989	4.025	0.479	0.021	0.937	0.102	0	0.308
3 Year	0.0411	3.976	2.949	5.004	0.659	0.196	1.121	0.143	0	0.352
3 Year	0.0548	4.842	3.805	5.878	0.824	0.357	1.29	0.182	0	0.393
3 Year	0.0685	5.635	4.59	6.681	0.979	0.508	1.449	0.219	0.005	0.433
3 Year	0.0822	6.374	5.319	7.429	1.126	0.651	1.6	0.254	0.038	0.471
3 Year	0.0959	7.069	6.005	8.133	1.266	0.787	1.744	0.288	0.069	0.507
3 Year	0.1096	7.728	6.655	8.801	1.4	0.917	1.883	0.321	0.099	0.543
3 Year	0.1233	8.355	7.273	9.437	1.529	1.042	2.016	0.353	0.128	0.577
3 Year	0.137	8.955	7.864	10.046	1.653	1.162	2.144	0.383	0.156	0.611
3 Year	0.1507	9.531	8.431	10.632	1.773	1.278	2.269	0.413	0.183	0.643
3 Year	0.1644	10.086	8.976	11.195	1.89	1.39	2.389	0.443	0.21	0.675
3 Year	0.1781	10.62	9.502	11.739	2.003	1.499	2.506	0.471	0.235	0.707
3 Year	0.1918	11.137	10.01	12.265	2.112	1.605	2.62	0.499	0.26	0.737
3 Year	0.2055	11.638	10.501	12.775	2.219	1.707	2.73	0.526	0.285	0.767
3 Year	0.2192	12.123	10.977	13.269	2.323	1.807	2.838	0.553	0.309	0.796
3 Year	0.2329	12.594	11.439	13.749	2.423	1.904	2.943	0.579	0.332	0.825
3 Year	0.2466	13.052	11.888	14.216	2.522	1.998	3.046	0.604	0.355	0.853
3 Year	0.2603	13.497	12.324	14.671	2.618	2.09	3.146	0.629	0.377	0.881
3 Year	0.274	13.931	12.748	15.113	2.711	2.179	3.244	0.653	0.398	0.908
3 Year	0.2877	14.353	13.161	15.545	2.803	2.267	3.339	0.677	0.42	0.935
3 Year	0.3014	14.765	13.564	15.966	2.892	2.352	3.433	0.701	0.44	0.961
3 Year	0.3151	15.167	13.957	16.377	2.979	2.435	3.524	0.724	0.46	0.987
3 Year	0.3288	15.559	14.34	16.779	3.065	2.516	3.613	0.746	0.48	1.012
3 Year	0.3425	15.943	14.714	17.171	3.148	2.595	3.701	0.768	0.5	1.037
3 Year	0.3562	16.317	15.08	17.555	3.229	2.673	3.786	0.79	0.519	1.061
3 Year	0.3699	16.683	15.437	17.93	3.309	2.748	3.87	0.811	0.537	1.085
3 Year	0.3836	17.042	15.786	18.297	3.387	2.822	3.952	0.832	0.555	1.109
3 Year	0.3973	17.392	16.127	18.657	3.464	2.895	4.033	0.853	0.573	1.132
3 Year	0.411	17.735	16.461	19.009	3.539	2.965	4.112	0.873	0.591	1.155
3 Year	0.4247	18.071	16.788	19.354	3.612	3.035	4.189	0.893	0.608	1.178
3 Year	0.4384	18.401	17.108	19.693	3.684	3.102	4.265	0.912	0.624	1.2
3 Year	0.4521	18.723	17.422	20.024	3.754	3.169	4.34	0.931	0.641	1.222
3 Year	0.4658	19.039	17.729	20.35	3.823	3.234	4.413	0.95	0.657	1.243
3 Year	0.4795	19.349	18.029	20.669	3.891	3.297	4.485	0.968	0.673	1.264
3 Year	0.4932	19.653	18.324	20.982	3.957	3.359	4.555	0.987	0.688	1.285
3 Year	0.5068	19.951	18.613	21.289	4.022	3.42	4.624	1.005	0.703	1.306
3 Year	0.5205	20.243	18.896	21.59	4.086	3.48	4.692	1.022	0.718	1.326
3 Year	0.5342	20.53	19.174	21.886	4.148	3.538	4.759	1.039	0.733	1.346
3 Year	0.5479	20.812	19.446	22.177	4.21	3.595	4.824	1.056	0.747	1.366
3 Year	0.5616	21.088	19.714	22.463	4.27	3.651	4.888	1.073	0.761	1.385
3 Year	0.5753	21.36	19.976	22.743	4.329	3.706	4.952	1.09	0.774	1.405
3 Year	0.589	21.626	20.233	23.019	4.387	3.76	5.014	1.106	0.788	1.424
3 Year	0.6027	21.888	20.486	23.29	4.444	3.813	5.075	1.122	0.801	1.442
3 Year	0.6164	22.145	20.734	23.556	4.5	3.865	5.134	1.137	0.814	1.461
3 Year	0.6301	22.397	20.977	23.818	4.554	3.915	5.193	1.153	0.827	1.479
3 Year	0.6438	22.646	21.216	24.075	4.608	3.965	5.251	1.168	0.839	1.497
3 Year	0.6575	22.89	21.451	24.328	4.661	4.014	5.308	1.183	0.851	1.514
3 Year	0.6712	23.129	21.682	24.577	4.713	4.061	5.364	1.198	0.863	1.532
3 Year	0.6849	23.365	21.908	24.822	4.764	4.108	5.419	1.212	0.875	1.549
3 Year	0.6986	23.597	22.131	25.062	4.813	4.154	5.473	1.226	0.886	1.566
3 Year	0.7123	23.824	22.349	25.299	4.863	4.199	5.526	1.24	0.898	1.583
3 Year	0.726	24.048	22.564	25.532	4.911	4.243	5.579	1.254	0.909	1.599
3 Year	0.7397	24.268	22.775	25.762	4.958	4.286	5.63	1.268	0.92	1.616
3 Year	0.7534	24.485	22.983	25.987	5.005	4.329	5.681	1.281	0.93	1.632
3 Year	0.7671	24.698	23.187	26.209	5.05	4.37	5.73	1.294	0.941	1.648
3 Year	0.7808	24.908	23.387	26.428	5.095	4.411	5.779	1.307	0.951	1.663
3 Year	0.7945	25.114	23.584	26.643	5.139	4.451	5.828	1.32	0.961	1.679
3 Year	0.8082	25.317	23.778	26.855	5.183	4.49	5.875	1.332	0.971	1.694
3 Year	0.8219	25.516	23.968	27.064	5.225	4.529	5.922	1.345	0.98	1.709
3 Year	0.8356	25.713	24.155	27.27	5.267	4.566	5.968	1.357	0.99	1.724
3 Year	0.8493	25.906	24.34	27.472	5.308	4.603	6.013	1.369	0.999	1.739
3 Year	0.863	26.096	24.521	27.671	5.348	4.64	6.057	1.381	1.008	1.753
3 Year	0.8767	26.283	24.699	27.868	5.388	4.675	6.101	1.392	1.017	1.768
3 Year	0.8904	26.467	24.874	28.061	5.427	4.71	6.144	1.404	1.026	1.782
3 Year	0.9041	26.649	25.046	28.252	5.465	4.744	6.187	1.415	1.034	1.796
3 Year	0.9178	26.827	25.216	28.439	5.503	4.778	6.228	1.426	1.043	1.81
3 Year	0.9315	27.003	25.382	28.624	5.54	4.811	6.27	1.437	1.051	1.824
3 Year	0.9452	27.176	25.546	28.806	5.577	4.843	6.31	1.448	1.059	1.837
3 Year	0.9589	27.347	25.707	28.986	5.612	4.875	6.35	1.459	1.067	1.851
3 Year	0.9726	27.515	25.866	29.163	5.648	4.906	6.389	1.469	1.075	1.864
3 Year	0.9863	27.68	26.022	29.337	5.682	4.936	6.428	1.48	1.082	1.877
3 Year	1	27.843	26.176	29.509	5.716	4.966	6.466	1.49	1.09	1.89
3 Year	1.0137	28.003	26.327	29.679	5.75	4.995	6.504	1.5	1.097	1.902
3 Year	1.0274	28.161	26.476	29.846	5.782	5.024	6.541	1.51	1.104	1.915
3 Year	1.0411	28.316	26.622	30.01	5.815	5.052	6.577	1.519	1.111	1.928
3 Year	1.0548	28.469	26.766	30.172	5.846	5.08	6.613	1.529	1.118	1.94
3 Year	1.0685	28.62	26.908	30.332	5.878	5.107	6.648	1.538	1.125	1.952
3 Year	1.0822	28.769	27.047	30.49	5.908	5.134	6.683	1.548	1.131	1.964
3 Year	1.0959	28.915	27.185	30.646	5.939	5.16	6.717	1.557	1.138	1.976
3 Year	1.1096	29.059	27.32	30.799	5.968	5.185	6.751	1.566	1.144	1.988
3 Year	1.1233	29.201	27.453	30.95	5.998	5.211	6.785	1.575	1.15	1.999
3 Year	1.137	29.341	27.583	31.099	6.026	5.235	6.817	1.584	1.156	2.011
3 Year	1.1507	29.479	27.712	31.246	6.055	5.259	6.85	1.592	1.162	2.022
3 Year	1.1644	29.615	27.839	31.391	6.082	5.283	6.882	1.601	1.168	2.034
3 Year	1.1781	29.749	27.964	31.535	6.11	5.306	6.913	1.609	1.173	2.045
3 Year	1.1918	29.881	28.087	31.676	6.136	5.329	6.944	1.617	1.179	2.056
3 Year	1.2055	30.011	28.208	31.815	6.163	5.351	6.975	1.626	1.184	2.067
3 Year	1.2192	30.139	28.327	31.952	6.189	5.373	7.005	1.634	1.19	2.077
3 Year	1.2329	30.266	28.444	32.088	6.214	5.395	7.034	1.641	1.195	2.088
3 Year	1.2466	30.39	28.559	32.221	6.24	5.416	7.064	1.649	1.2	2.099
3 Year	1.2603	30.513	28.673	32.353	6.264	5.436	7.092	1.657	1.205	2.109
3 Year	1.274	30.634	28.784	32.483	6.289	5.456	7.121	1.665	1.21	2.119
3 Year	1.2877	30.753	28.894	32.611	6.313	5.476	7.149	1.672	1.214	2.13
3 Year	1.3014	30.87	29.003	32.738	6.336	5.496	7.177	1.679	1.219	2.14
3 Year	1.3151	30.986	29.109	32.863	6.359	5.515	7.204	1.687	1.224	2.15
3 Year	1.3288	31.1	29.214	32.986	6.382	5.533	7.231	1.694	1.228	2.16
3 Year	1.3425	31.213	29.318	33.108	6.405	5.552	7.257	1.701	1.232	2.169
3 Year	1.3562	31.324	29.42	33.228	6.427	5.57	7.283	1.708	1.237	2.179
3 Year	1.3699	31.433	29.52	33.346	6.448	5.587	7.309	1.715	1.241	2.189
3 Year	1.3836	31.541	29.618	33.463	6.47	5.605	7.335	1.721	1.245	2.198
3 Year	1.3973	31.647	29.716	33.579	6.491	5.621	7.36	1.728	1.249	2.208
3 Year	1.411	31.752	29.811	33.692	6.511	5.638	7.384	1.735	1.252	2.217
3 Year	1.4247	31.855	29.905	33.805	6.532	5.654	7.409	1.741	1.256	2.226
3 Year	1.4384	31.957	29.998	33.916	6.552	5.67	7.433	1.747	1.26	2.235
3 Year	1.4521	32.057	30.089	34.025	6.571	5.686	7.457	1.754	1.263	2.244
3 Year	1.4658	32.156	30.179	34.134	6.591	5.701	7.48	1.76	1.267	2.253
3 Year	1.4795	32.254	30.268	34.24	6.61	5.716	7.503	1.766	1.27	2.262
3 Year	1.4932	32.35	30.355	34.346	6.628	5.73	7.526	1.772	1.273	2.271
3 Year	1.5068	32.445	30.441	34.45	6.647	5.745	7.549	1.778	1.277	2.279
3 Year	1.5205	32.539	30.525	34.552	6.665	5.759	7.571	1.784	1.28	2.288
3 Year	1.5342	32.631	30.608	34.654	6.683	5.772	7.593	1.79	1.283	2.297
3 Year	1.5479	32.722	30.69	34.754	6.7	5.786	7.615	1.795	1.286	2.305
3 Year	1.5616	32.812	30.771	34.853	6.718	5.799	7.636	1.801	1.289	2.313
3 Year	1.5753	32.9	30.85	34.95	6.734	5.812	7.657	1.806	1.291	2.322
3 Year	1.589	32.988	30.928	35.047	6.751	5.825	7.678	1.812	1.294	2.33
3 Year	1.6027	33.074	31.005	35.142	6.768	5.837	7.698	1.817	1.297	2.338
3 Year	1.6164	33.158	31.081	35.236	6.784	5.849	7.719	1.823	1.299	2.346
3 Year	1.6301	33.242	31.155	35.329	6.8	5.861	7.739	1.828	1.302	2.354
3 Year	1.6438	33.325	31.229	35.421	6.815	5.872	7.759	1.833	1.304	2.362
3 Year	1.6575	33.406	31.301	35.511	6.831	5.884	7.778	1.838	1.307	2.37
3 Year	1.6712	33.486	31.372	35.601	6.846	5.895	7.797	1.843	1.309	2.377
3 Year	1.6849	33.566	31.442	35.689	6.861	5.906	7.816	1.848	1.311	2.385
3 Year	1.6986	33.644	31.511	35.776	6.876	5.916	7.835	1.853	1.313	2.393
3 Year	1.7123	33.721	31.579	35.862	6.89	5.926	7.854	1.858	1.315	2.4
3 Year	1.726	33.797	31.646	35.947	6.904	5.937	7.872	1.862	1.317	2.408
3 Year	1.7397	33.872	31.712	36.032	6.918	5.947	7.89	1.867	1.319	2.415
3 Year	1.7534	33.946	31.777	36.115	6.932	5.956	7.908	1.872	1.321	2.422
3 Year	1.7671	34.019	31.841	36.197	6.946	5.966	7.926	1.876	1.323	2.43
3 Year	1.7808	34.091	31.903	36.278	6.959	5.975	7.943	1.881	1.324	2.437
3 Year	1.7945	34.162	31.965	36.358	6.972	5.984	7.961	1.885	1.326	2.444
3 Year	1.8082	34.232	32.026	36.437	6.985	5.993	7.978	1.889	1.328	2.451
3 Year	1.8219	34.301	32.086	36.515	6.998	6.001	7.995	1.894	1.329	2.458
3 Year	1.8356	34.369	32.145	36.592	7.01	6.01	8.011	1.898	1.331	2.465
3 Year	1.8493	34.436	32.203	36.669	7.023	6.018	8.028	1.902	1.332	2.472
3 Year	1.863	34.502	32.26	36.744	7.035	6.026	8.044	1.906	1.334	2.479
3 Year	1.8767	34.568	32.316	36.819	7.047	6.034	8.06	1.91	1.335	2.486
3 Year	1.8904	34.632	32.372	36.892	7.059	6.041	8.076	1.914	1.336	2.492
3 Year	1.9041	34.696	32.426	36.965	7.07	6.049	8.091	1.918	1.337	2.499
3 Year	1.9178	34.758	32.48	37.037	7.082	6.056	8.107	1.922	1.338	2.506
3 Year	1.9315	34.82	32.533	37.108	7.093	6.063	8.122	1.926	1.34	2.512
3 Year	1.9452	34.881	32.585	37.178	7.104	6.07	8.137	1.93	1.341	2.519
3 Year	1.9589	34.942	32.636	37.248	7.115	6.077	8.152	1.933	1.342	2.525
3 Year	1.9726	35.001	32.686	37.316	7.125	6.084	8.167	1.937	1.343	2.532
3 Year	1.9863	35.06	32.736	37.384	7.136	6.09	8.182	1.941	1.343	2.538
3 Year	2	35.118	32.784	37.451	7.146	6.096	8.196	1.944	1.344	2.544
3 Year	2.0137	35.175	32.832	37.517	7.156	6.102	8.21	1.948	1.345	2.55
3 Year	2.0274	35.231	32.88	37.583	7.166	6.108	8.225	1.951	1.346	2.557
3 Year	2.0411	35.287	32.926	37.648	7.176	6.114	8.239	1.955	1.346	2.563
3 Year	2.0548	35.342	32.972	37.712	7.186	6.12	8.252	1.958	1.347	2.569
3 Year	2.0685	35.396	33.017	37.775	7.196	6.125	8.266	1.961	1.348	2.575
3 Year	2.0822	35.449	33.061	37.837	7.205	6.13	8.28	1.965	1.348	2.581
3 Year	2.0959	35.502	33.105	37.899	7.214	6.135	8.293	1.968	1.349	2.587
3 Year	2.1096	35.554	33.147	37.96	7.223	6.14	8.306	1.971	1.349	2.593
3 Year	2.1233	35.605	33.19	38.021	7.232	6.145	8.319	1.974	1.35	2.599
3 Year	2.137	35.656	33.231	38.08	7.241	6.15	8.332	1.977	1.35	2.605
3 Year	2.1507	35.706	33.272	38.139	7.25	6.155	8.345	1.98	1.35	2.61
3 Year	2.1644	35.755	33.312	38.198	7.258	6.159	8.358	1.983	1.35	2.616
3 Year	2.1781	35.804	33.351	38.256	7.267	6.163	8.37	1.986	1.351	2.622
3 Year	2.1918	35.851	33.39	38.313	7.275	6.168	8.383	1.989	1.351	2.628
3 Year	2.2055	35.899	33.428	38.369	7.283	6.172	8.395	1.992	1.351	2.633
3 Year	2.2192	35.946	33.466	38.425	7.291	6.175	8.407	1.995	1.351	2.639
3 Year	2.2329	35.992	33.503	38.48	7.299	6.179	8.419	1.998	1.351	2.644
3 Year	2.2466	36.037	33.539	38.535	7.307	6.183	8.431	2.001	1.351	2.65
3 Year	2.2603	36.082	33.575	38.589	7.315	6.186	8.443	2.003	1.351	2.655
3 Year	2.274	36.126	33.61	38.642	7.322	6.19	8.454	2.006	1.351	2.661
3 Year	2.2877	36.17	33.645	38.695	7.33	6.193	8.466	2.009	1.351	2.666
3 Year	2.3014	36.213	33.679	38.747	7.337	6.196	8.477	2.011	1.351	2.672
3 Year	2.3151	36.256	33.712	38.799	7.344	6.2	8.489	2.014	1.351	2.677
3 Year	2.3288	36.298	33.745	38.85	7.351	6.202	8.5	2.016	1.351	2.682
3 Year	2.3425	36.339	33.777	38.901	7.358	6.205	8.511	2.019	1.35	2.687
3 Year	2.3562	36.38	33.809	38.951	7.365	6.208	8.522	2.021	1.35	2.693
3 Year	2.3699	36.42	33.84	39	7.372	6.211	8.533	2.024	1.35	2.698
3 Year	2.3836	36.46	33.871	39.049	7.378	6.213	8.543	2.026	1.35	2.703
3 Year	2.3973	36.499	33.901	39.097	7.385	6.216	8.554	2.029	1.349	2.708
3 Year	2.411	36.538	33.931	39.145	7.391	6.218	8.565	2.031	1.349	2.713
3 Year	2.4247	36.576	33.96	39.193	7.398	6.22	8.575	2.033	1.348	2.718
3 Year	2.4384	36.614	33.989	39.24	7.404	6.222	8.585	2.036	1.348	2.723
3 Year	2.4521	36.651	34.017	39.286	7.41	6.224	8.596	2.038	1.347	2.728
3 Year	2.4658	36.688	34.044	39.332	7.416	6.226	8.606	2.04	1.347	2.733
3 Year	2.4795	36.724	34.071	39.377	7.422	6.228	8.616	2.042	1.346	2.738
3 Year	2.4932	36.76	34.098	39.422	7.428	6.23	8.626	2.044	1.346	2.743
3 Year	2.5068	36.796	34.124	39.467	7.434	6.232	8.636	2.047	1.345	2.748
3 Year	2.5205	36.83	34.15	39.511	7.439	6.233	8.645	2.049	1.345	2.753
3 Year	2.5342	36.865	34.175	39.554	7.445	6.235	8.655	2.051	1.344	2.758
3 Year	2.5479	36.899	34.2	39.598	7.45	6.236	8.665	2.053	1.343	2.762
3 Year	2.5616	36.932	34.225	39.64	7.456	6.237	8.674	2.055	1.342	2.767
3 Year	2.5753	36.966	34.249	39.682	7.461	6.239	8.684	2.057	1.342	2.772
3 Year	2.589	36.998	34.272	39.724	7.466	6.24	8.693	2.059	1.341	2.777
3 Year	2.6027	37.03	34.295	39.766	7.472	6.241	8.702	2.061	1.34	2.781
3 Year	2.6164	37.062	34.318	39.807	7.477	6.242	8.712	2.063	1.339	2.786
3 Year	2.6301	37.094	34.34	39.847	7.482	6.243	8.721	2.064	1.338	2.791
3 Year	2.6438	37.125	34.362	39.887	7.487	6.243	8.73	2.066	1.338	2.795
3 Year	2.6575	37.155	34.383	39.927	7.491	6.244	8.739	2.068	1.337	2.8
3 Year	2.6712	37.185	34.405	39.966	7.496	6.245	8.748	2.07	1.336	2.804
3 Year	2.6849	37.215	34.425	40.005	7.501	6.245	8.756	2.072	1.335	2.809
3 Year	2.6986	37.245	34.445	40.044	7.506	6.246	8.765	2.074	1.334	2.813
3 Year	2.7123	37.274	34.465	40.082	7.51	6.246	8.774	2.075	1.333	2.818
3 Year	2.726	37.302	34.485	40.12	7.515	6.247	8.782	2.077	1.332	2.822
3 Year	2.7397	37.33	34.504	40.157	7.519	6.247	8.791	2.079	1.331	2.827
3 Year	2.7534	37.358	34.523	40.194	7.523	6.247	8.799	2.08	1.33	2.831
3 Year	2.7671	37.386	34.541	40.231	7.528	6.248	8.808	2.082	1.328	2.835
3 Year	2.7808	37.413	34.559	40.267	7.532	6.248	8.816	2.084	1.327	2.84
3 Year	2.7945	37.44	34.577	40.303	7.536	6.248	8.824	2.085	1.326	2.844
3 Year	2.8082	37.466	34.594	40.339	7.54	6.248	8.833	2.087	1.325	2.848
3 Year	2.8219	37.492	34.611	40.374	7.544	6.248	8.841	2.088	1.324	2.853
3 Year	2.8356	37.518	34.628	40.409	7.548	6.247	8.849	2.09	1.323	2.857
3 Year	2.8493	37.544	34.644	40.443	7.552	6.247	8.857	2.091	1.321	2.861
3 Year	2.863	37.569	34.66	40.478	7.556	6.247	8.865	2.093	1.32	2.865
3 Year	2.8767	37.594	34.676	40.511	7.56	6.247	8.873	2.094	1.319	2.87
3 Year	2.8904	37.618	34.691	40.545	7.563	6.246	8.88	2.096	1.318	2.874
3 Year	2.9041	37.642	34.706	40.578	7.567	6.246	8.888	2.097	1.316	2.878
3 Year	2.9178	37.666	34.721	40.611	7.571	6.245	8.896	2.099	1.315	2.882
3 Year	2.9315	37.69	34.735	40.644	7.574	6.245	8.904	2.1	1.314	2.886
3 Year	2.9452	37.713	34.749	40.676	7.578	6.244	8.911	2.101	1.312	2.89
3 Year	2.9589	37.736	34.763	40.708	7.581	6.243	8.919	2.103	1.311	2.894
3 Year	2.9726	37.758	34.777	40.74	7.584	6.243	8.926	2.104	1.309	2.898
3 Year	2.9863	37.781	34.79	40.772	7.588	6.242	8.934	2.105	1.308	2.903
3 Year	3	37.803	34.803	40.803	7.591	6.241	8.941	2.107	1.307	2.907
5 Year	0	0	0	1.2	0	0	0.6	0	0	0.3
5 Year	0.0228	2.305	1.094	3.516	0.447	0	1.052	0.079	0	0.382
5 Year	0.0457	3.605	2.383	4.827	0.747	0.136	1.358	0.138	0	0.445
5 Year	0.0685	4.677	3.444	5.909	1.008	0.392	1.625	0.192	0	0.502
5 Year	0.0913	5.62	4.376	6.864	1.245	0.623	1.867	0.242	0	0.555
5 Year	0.1142	6.476	5.221	7.731	1.465	0.837	2.092	0.289	0	0.605
5 Year	0.137	7.267	6.002	8.533	1.672	1.039	2.304	0.334	0.015	0.653
5 Year	0.1598	8.007	6.731	9.284	1.868	1.229	2.506	0.377	0.055	0.7
5 Year	0.1826	8.705	7.418	9.993	2.055	1.411	2.698	0.419	0.093	0.744
5 Year	0.2055	9.368	8.069	10.666	2.234	1.584	2.883	0.459	0.13	0.788
5 Year	0.2283	10	8.69	11.309	2.406	1.751	3.061	0.498	0.166	0.83
5 Year	0.2511	10.605	9.284	11.925	2.572	1.912	3.233	0.536	0.201	0.871
5 Year	0.274	11.186	9.854	12.517	2.733	2.067	3.399	0.573	0.235	0.911
5 Year	0.2968	11.746	10.403	13.088	2.889	2.217	3.56	0.609	0.267	0.95
5 Year	0.3196	12.286	10.933	13.639	3.039	2.363	3.716	0.644	0.299	0.989
5 Year	0.3425	12.809	11.444	14.173	3.186	2.504	3.868	0.678	0.33	1.026
5 Year	0.3653	13.315	11.94	14.69	3.329	2.641	4.016	0.712	0.361	1.063
5 Year	0.3881	13.806	12.42	15.193	3.467	2.774	4.16	0.745	0.39	1.099
5 Year	0.411	14.283	12.886	15.681	3.603	2.904	4.301	0.777	0.419	1.134
5 Year	0.4338	14.748	13.339	16.156	3.734	3.03	4.439	0.808	0.447	1.169
5 Year	0.4566	15.2	13.78	16.619	3.863	3.153	4.573	0.839	0.475	1.203
5 Year	0.4795	15.64	14.21	17.07	3.989	3.274	4.704	0.869	0.502	1.236
5 Year	0.5023	16.069	14.628	17.51	4.111	3.391	4.832	0.899	0.528	1.269
5 Year	0.5251	16.489	15.037	17.941	4.232	3.505	4.958	0.928	0.554	1.301
5 Year	0.5479	16.898	15.435	18.361	4.349	3.617	5.08	0.956	0.579	1.333
5 Year	0.5708	17.298	15.824	18.772	4.464	3.727	5.201	0.984	0.604	1.364
5 Year	0.5936	17.689	16.204	19.174	4.576	3.834	5.319	1.011	0.628	1.395
5 Year	0.6164	18.072	16.576	19.568	4.686	3.938	5.434	1.038	0.652	1.425
5 Year	0.6393	18.447	16.94	19.954	4.794	4.041	5.548	1.065	0.676	1.455
5 Year	0.6621	18.814	17.296	20.332	4.9	4.141	5.659	1.091	0.698	1.484
5 Year	0.6849	19.174	17.645	20.702	5.004	4.239	5.768	1.117	0.721	1.513
5 Year	0.7078	19.526	17.986	21.066	5.105	4.335	5.875	1.142	0.743	1.541
5 Year	0.7306	19.872	18.321	21.422	5.205	4.43	5.98	1.167	0.764	1.569
5 Year	0.7534	20.211	18.649	21.772	5.303	4.522	6.084	1.191	0.786	1.597
5 Year	0.7763	20.543	18.971	22.116	5.399	4.612	6.185	1.215	0.806	1.624
5 Year	0.7991	20.87	19.286	22.453	5.493	4.701	6.285	1.239	0.827	1.65
5 Year	0.8219	21.19	19.596	22.785	5.585	4.788	6.383	1.262	0.847	1.677
5 Year	0.8447	21.505	19.899	23.11	5.676	4.873	6.479	1.285	0.866	1.703
5 Year	0.8676	21.814	20.198	23.43	5.765	4.957	6.574	1.307	0.886	1.729
5 Year	0.8904	22.118	20.49	23.745	5.853	5.039	6.667	1.329	0.905	1.754
5 Year	0.9132	22.416	20.778	24.055	5.939	5.12	6.758	1.351	0.923	1.779
5 Year	0.9361	22.71	21.06	24.359	6.024	5.199	6.848	1.373	0.942	1.804
5 Year	0.9589	22.998	21.338	24.659	6.107	5.277	6.937	1.394	0.96	1.828
5 Year	0.9817	23.282	21.611	24.953	6.188	5.353	7.024	1.415	0.977	1.852
5 Year	1.0046	23.561	21.879	25.243	6.269	5.428	7.11	1.435	0.994	1.876
5 Year	1.0274	23.836	22.142	25.529	6.348	5.501	7.194	1.455	1.012	1.899
5 Year	1.0502	24.106	22.402	25.81	6.425	5.573	7.277	1.475	1.028	1.922
5 Year	1.0731	24.372	22.656	26.087	6.501	5.644	7.359	1.495	1.045	1.945
5 Year	1.0959	24.633	22.907	26.359	6.577	5.714	7.44	1.514	1.061	1.968
5 Year	1.1187	24.891	23.154	26.628	6.65	5.782	7.519	1.533	1.077	1.99
5 Year	1.1416	25.144	23.396	26.892	6.723	5.849	7.597	1.552	1.092	2.012
5 Year	1.1644	25.394	23.635	27.153	6.794	5.915	7.674	1.571	1.108	2.034
5 Year	1.1872	25.64	23.87	27.41	6.865	5.98	7.75	1.589	1.123	2.055
5 Year	1.21	25.882	24.101	27.663	6.934	6.043	7.824	1.607	1.137	2.076
5 Year	1.2329	26.121	24.329	27.913	7.002	6.106	7.898	1.625	1.152	2.097
5 Year	1.2557	26.356	24.553	28.159	7.069	6.168	7.97	1.642	1.166	2.118
5 Year	1.2785	26.587	24.774	28.401	7.135	6.228	8.042	1.659	1.18	2.138
5 Year	1.3014	26.816	24.991	28.64	7.2	6.287	8.112	1.676	1.194	2.158
5 Year	1.3242	27.041	25.205	28.876	7.264	6.346	8.181	1.693	1.208	2.178
5 Year	1.347	27.262	25.416	29.109	7.326	6.403	8.25	1.709	1.221	2.198
5 Year	1.3699	27.481	25.623	29.338	7.388	6.46	8.317	1.726	1.234	2.218
5 Year	1.3927	27.696	25.828	29.565	7.449	6.515	8.383	1.742	1.247	2.237
5 Year	1.4155	27.909	26.029	29.788	7.509	6.57	8.449	1.758	1.259	2.256
5 Year	1.4384	28.118	26.227	30.008	7.568	6.623	8.514	1.773	1.272	2.275
5 Year	1.4612	28.324	26.423	30.226	7.627	6.676	8.577	1.789	1.284	2.293
5 Year	1.484	28.528	26.616	30.44	7.684	6.728	8.64	1.804	1.296	2.312
5 Year	1.5068	28.729	26.806	30.652	7.74	6.779	8.702	1.819	1.308	2.33
5 Year	1.5297	28.927	26.993	30.861	7.796	6.829	8.763	1.834	1.32	2.348
5 Year	1.5525	29.122	27.177	31.067	7.851	6.878	8.823	1.848	1.331	2.366
5 Year	1.5753	29.315	27.359	31.271	7.905	6.926	8.883	1.863	1.342	2.383
5 Year	1.5982	29.505	27.538	31.472	7.958	6.974	8.941	1.877	1.353	2.401
5 Year	1.621	29.693	27.715	31.671	8.01	7.021	8.999	1.891	1.364	2.418
5 Year	1.6438	29.878	27.889	31.867	8.062	7.067	9.056	1.905	1.375	2.435
5 Year	1.6667	30.06	28.06	32.06	8.112	7.112	9.112	1.918	1.385	2.452
5 Year	1.6895	30.241	28.23	32.252	8.162	7.157	9.168	1.932	1.395	2.468
5 Year	1.7123	30.418	28.396	32.44	8.212	7.201	9.223	1.945	1.405	2.485
5 Year	1.7352	30.594	28.561	32.627	8.26	7.244	9.277	1.958	1.415	2.501
5 Year	1.758	30.767	28.723	32.811	8.308	7.286	9.33	1.971	1.425	2.517
5 Year	1.7808	30.938	28.883	32.993	8.355	7.328	9.383	1.984	1.434	2.533
5 Year	1.8037	31.107	29.041	33.173	8.402	7.369	9.435	1.996	1.444	2.549
5 Year	1.8265	31.273	29.197	33.35	8.448	7.409	9.486	2.009	1.453	2.565
5 Year	1.8493	31.438	29.35	33.526	8.493	7.449	9.537	2.021	1.462	2.58
5 Year	1.8721	31.6	29.502	33.699	8.537	7.488	9.587	2.033	1.471	2.595
5 Year	1.895	31.761	29.651	33.87	8.581	7.526	9.636	2.045	1.48	2.61
5 Year	1.9178	31.919	29.798	34.039	8.624	7.564	9.685	2.057	1.488	2.625
5 Year	1.9406	32.075	29.944	34.207	8.667	7.601	9.733	2.069	1.497	2.64
5 Year	1.9635	32.229	30.087	34.372	8.709	7.638	9.78	2.08	1.505	2.655
5 Year	1.9863	32.382	30.228	34.535	8.75	7.674	9.827	2.091	1.513	2.669
5 Year	2.0091	32.532	30.368	34.697	8.791	7.709	9.873	2.102	1.521	2.684
5 Year	2.032	32.681	30.506	34.856	8.831	7.744	9.919	2.114	1.529	2.698
5 Year	2.0548	32.828	30.641	35.014	8.871	7.778	9.964	2.124	1.537	2.712
5 Year	2.0776	32.973	30.775	35.17	8.91	7.811	10.009	2.135	1.544	2.726
5 Year	2.1005	33.116	30.908	35.324	8.949	7.845	10.053	2.146	1.552	2.74
5 Year	2.1233	33.257	31.038	35.476	8.987	7.877	10.096	2.156	1.559	2.754
5 Year	2.1461	33.397	31.167	35.627	9.024	7.909	10.139	2.167	1.566	2.767
5 Year	2.1689	33.535	31.294	35.776	9.061	7.941	10.182	2.177	1.573	2.78
5 Year	2.1918	33.671	31.419	35.923	9.097	7.971	10.224	2.187	1.58	2.794
5 Year	2.2146	33.806	31.543	36.069	9.133	8.002	10.265	2.197	1.587	2.807
5 Year	2.2374	33.939	31.665	36.213	9.169	8.032	10.306	2.207	1.593	2.82
5 Year	2.2603	34.07	31.785	36.355	9.204	8.061	10.346	2.216	1.6	2.833
5 Year	2.2831	34.2	31.904	36.496	9.238	8.09	10.386	2.226	1.606	2.846
5 Year	2.3059	34.328	32.021	36.635	9.272	8.119	10.426	2.235	1.613	2.858
5 Year	2.3288	34.455	32.137	36.773	9.306	8.147	10.464	2.245	1.619	2.871
5 Year	2.3516	34.58	32.251	36.909	9.339	8.174	10.503	2.254	1.625	2.883
5 Year	2.3744	34.704	32.364	37.044	9.371	8.201	10.541	2.263	1.631	2.895
5 Year	2.3973	34.826	32.475	37.177	9.403	8.228	10.579	2.272	1.636	2.908
5 Year	2.4201	34.947	32.585	37.309	9.435	8.254	10.616	2.281	1.642	2.92
5 Year	2.4429	35.066	32.694	37.439	9.466	8.28	10.652	2.29	1.648	2.932
5 Year	2.4658	35.184	32.801	37.568	9.497	8.305	10.689	2.298	1.653	2.943
5 Year	2.4886	35.301	32.906	37.695	9.527	8.33	10.725	2.307	1.658	2.955
5 Year	2.5114	35.416	33.01	37.821	9.557	8.354	10.76	2.315	1.664	2.967
5 Year	2.5342	35.53	33.113	37.946	9.587	8.379	10.795	2.324	1.669	2.978
5 Year	2.5571	35.642	33.215	38.07	9.616	8.402	10.83	2.332	1.674	2.99
5 Year	2.5799	35.754	33.315	38.192	9.645	8.425	10.864	2.34	1.679	3.001
5 Year	2.6027	35.863	33.414	38.313	9.673	8.448	10.898	2.348	1.684	3.012
5 Year	2.6256	35.972	33.512	38.432	9.701	8.471	10.931	2.356	1.688	3.023
5 Year	2.6484	36.079	33.608	38.551	9.728	8.493	10.964	2.364	1.693	3.034
5 Year	2.6712	36.186	33.703	38.668	9.756	8.515	10.997	2.371	1.697	3.045
5 Year	2.6941	36.29	33.797	38.784	9.783	8.536	11.029	2.379	1.702	3.056
5 Year	2.7169	36.394	33.89	38.898	9.809	8.557	11.061	2.386	1.706	3.067
5 Year	2.7397	36.497	33.982	39.012	9.835	8.578	11.093	2.394	1.71	3.077
5 Year	2.7626	36.598	34.072	39.124	9.861	8.598	11.124	2.401	1.715	3.088
5 Year	2.7854	36.698	34.161	39.235	9.886	8.618	11.155	2.409	1.719	3.098
5 Year	2.8082	36.797	34.249	39.345	9.911	8.637	11.185	2.416	1.723	3.109
5 Year	2.8311	36.895	34.336	39.454	9.936	8.657	11.215	2.423	1.726	3.119
5 Year	2.8539	36.992	34.422	39.562	9.96	8.675	11.245	2.43	1.73	3.129
5 Year	2.8767	37.088	34.507	39.668	9.984	8.694	11.275	2.437	1.734	3.139
5 Year	2.8995	37.182	34.59	39.774	10.008	8.712	11.304	2.443	1.737	3.149
5 Year	2.9224	37.276	34.673	39.878	10.032	8.73	11.333	2.45	1.741	3.159
5 Year	2.9452	37.368	34.754	39.982	10.055	8.748	11.362	2.457	1.744	3.169
5 Year	2.968	37.46	34.835	40.084	10.077	8.765	11.39	2.463	1.748	3.179
5 Year	2.9909	37.55	34.914	40.186	10.1	8.782	11.418	2.47	1.751	3.189
5 Year	3.0137	37.639	34.993	40.286	10.122	8.799	11.445	2.476	1.754	3.198
5 Year	3.0365	37.728	35.07	40.385	10.144	8.815	11.473	2.483	1.757	3.208
5 Year	3.0594	37.815	35.146	40.483	10.166	8.831	11.5	2.489	1.76	3.217
5 Year	3.0822	37.901	35.222	40.581	10.187	8.847	11.527	2.495	1.763	3.226
5 Year	3.105	37.987	35.296	40.677	10.208	8.863	11.553	2.501	1.766	3.236
5 Year	3.1279	38.071	35.37	40.773	10.229	8.878	11.579	2.507	1.769	3.245
5 Year	3.1507	38.155	35.442	40.867	10.249	8.893	11.605	2.513	1.772	3.254
5 Year	3.1735	38.237	35.514	40.961	10.269	8.908	11.631	2.519	1.775	3.263
5 Year	3.1963	38.319	35.585	41.053	10.289	8.922	11.656	2.525	1.777	3.272
5 Year	3.2192	38.4	35.655	41.145	10.309	8.936	11.681	2.53	1.78	3.281
5 Year	3.242	38.48	35.723	41.236	10.328	8.95	11.706	2.536	1.782	3.29
5 Year	3.2648	38.559	35.791	41.326	10.347	8.964	11.731	2.542	1.784	3.299
5 Year	3.2877	38.637	35.859	41.415	10.366	8.977	11.755	2.547	1.787	3.307
5 Year	3.3105	38.714	35.925	41.503	10.385	8.99	11.779	2.553	1.789	3.316
5 Year	3.3333	38.79	35.99	41.59	10.403	9.003	11.803	2.558	1.791	3.325
5 Year	3.3562	38.866	36.055	41.677	10.421	9.016	11.827	2.563	1.793	3.333
5 Year	3.379	38.94	36.119	41.762	10.439	9.028	11.85	2.568	1.795	3.342
5 Year	3.4018	39.014	36.181	41.847	10.457	9.04	11.873	2.574	1.797	3.35
5 Year	3.4247	39.087	36.244	41.931	10.474	9.052	11.896	2.579	1.799	3.358
5 Year	3.4475	39.16	36.305	42.014	10.491	9.064	11.919	2.584	1.801	3.366
5 Year	3.4703	39.231	36.365	42.097	10.508	9.075	11.941	2.589	1.803	3.375
5 Year	3.4932	39.302	36.425	42.179	10.525	9.087	11.963	2.594	1.805	3.383
5 Year	3.516	39.372	36.484	42.259	10.542	9.098	11.985	2.599	1.806	3.391
5 Year	3.5388	39.441	36.542	42.34	10.558	9.109	12.007	2.603	1.808	3.399
5 Year	3.5616	39.509	36.6	42.419	10.574	9.119	12.029	2.608	1.81	3.407
5 Year	3.5845	39.577	36.656	42.497	10.59	9.13	12.05	2.613	1.811	3.415
5 Year	3.6073	39.644	36.712	42.575	10.605	9.14	12.071	2.618	1.812	3.423
5 Year	3.6301	39.71	36.768	42.653	10.621	9.15	12.092	2.622	1.814	3.43
5 Year	3.653	39.776	36.822	42.729	10.636	9.159	12.113	2.627	1.815	3.438
5 Year	3.6758	39.84	36.876	42.805	10.651	9.169	12.133	2.631	1.816	3.446
5 Year	3.6986	39.904	36.929	42.88	10.666	9.178	12.154	2.636	1.818	3.453
5 Year	3.7215	39.968	36.981	42.954	10.681	9.188	12.174	2.64	1.819	3.461
5 Year	3.7443	40.03	37.033	43.028	10.695	9.197	12.194	2.644	1.82	3.468
5 Year	3.7671	40.092	37.084	43.101	10.709	9.205	12.214	2.648	1.821	3.476
5 Year	3.79	40.154	37.134	43.173	10.724	9.214	12.233	2.653	1.822	3.483
5 Year	3.8128	40.214	37.184	43.244	10.737	9.222	12.252	2.657	1.823	3.491
5 Year	3.8356	40.274	37.233	43.315	10.751	9.231	12.272	2.661	1.824	3.498
5 Year	3.8584	40.334	37.282	43.386	10.765	9.239	12.291	2.665	1.825	3.505
5 Year	3.8813	40.392	37.329	43.455	10.778	9.247	12.31	2.669	1.826	3.512
5 Year	3.9041	40.45	37.376	43.524	10.791	9.254	12.328	2.673	1.826	3.52
5 Year	3.9269	40.508	37.423	43.593	10.804	9.262	12.347	2.677	1.827	3.527
5 Year	3.9498	40.565	37.469	43.661	10.817	9.269	12.365	2.681	1.828	3.534
5 Year	3.9726	40.621	37.514	43.728	10.83	9.276	12.383	2.685	1.828	3.541
5 Year	3.9954	40.677	37.559	43.794	10.842	9.283	12.401	2.688	1.829	3.548
5 Year	4.0183	40.732	37.603	43.86	10.855	9.29	12.419	2.692	1.829	3.555
5 Year	4.0411	40.786	37.646	43.926	10.867	9.297	12.437	2.696	1.83	3.561
5 Year	4.0639	40.84	37.689	43.991	10.879	9.303	12.454	2.699	1.83	3.568
5 Year	4.0868	40.893	37.732	44.055	10.891	9.31	12.471	2.703	1.831	3.575
5 Year	4.1096	40.946	37.773	44.118	10.902	9.316	12.489	2.706	1.831	3.582
5 Year	4.1324	40.998	37.814	44.182	10.914	9.322	12.506	2.71	1.831	3.589
5 Year	4.1553	41.05	37.855	44.244	10.925	9.328	12.523	2.713	1.832	3.595
5 Year	4.1781	41.101	37.895	44.306	10.937	9.334	12.539	2.717	1.832	3.602
5 Year	4.2009	41.151	37.935	44.368	10.948	9.339	12.556	2.72	1.832	3.608
5 Year	4.2237	41.201	37.974	44.429	10.959	9.345	12.572	2.724	1.832	3.615
5 Year	4.2466	41.251	38.012	44.489	10.969	9.35	12.589	2.727	1.832	3.621
5 Year	4.2694	41.299	38.05	44.549	10.98	9.355	12.605	2.73	1.832	3.628
5 Year	4.2922	41.348	38.088	44.608	10.991	9.361	12.621	2.733	1.832	3.634
5 Year	4.3151	41.396	38.124	44.667	11.001	9.365	12.637	2.737	1.832	3.641
5 Year	4.3379	41.443	38.161	44.725	11.011	9.37	12.652	2.74	1.832	3.647
5 Year	4.3607	41.49	38.197	44.783	11.021	9.375	12.668	2.743	1.832	3.653
5 Year	4.3836	41.536	38.232	44.84	11.031	9.379	12.684	2.746	1.832	3.66
5 Year	4.4064	41.582	38.267	44.897	11.041	9.384	12.699	2.749	1.832	3.666
5 Year	4.4292	41.628	38.302	44.954	11.051	9.388	12.714	2.752	1.832	3.672
5 Year	4.4521	41.672	38.335	45.009	11.061	9.392	12.729	2.755	1.832	3.678
5 Year	4.4749	41.717	38.369	45.065	11.07	9.396	12.744	2.758	1.831	3.684
5 Year	4.4977	41.761	38.402	45.12	11.08	9.4	12.759	2.761	1.831	3.69
5 Year	4.5205	41.804	38.434	45.174	11.089	9.404	12.774	2.763	1.831	3.696
5 Year	4.5434	41.847	38.467	45.228	11.098	9.408	12.788	2.766	1.83	3.702
5 Year	4.5662	41.89	38.498	45.282	11.107	9.411	12.803	2.769	1.83	3.708
5 Year	4.589	41.932	38.529	45.335	11.116	9.414	12.817	2.772	1.829	3.714
5 Year	4.6119	41.974	38.56	45.388	11.125	9.418	12.831	2.775	1.829	3.72
5 Year	4.6347	42.015	38.59	45.44	11.133	9.421	12.846	2.777	1.828	3.726
5 Year	4.6575	42.056	38.62	45.492	11.142	9.424	12.86	2.78	1.828	3.732
5 Year	4.6804	42.096	38.65	45.543	11.15	9.427	12.874	2.782	1.827	3.738
5 Year	4.7032	42.136	38.679	45.594	11.159	9.43	12.887	2.785	1.827	3.744
5 Year	4.726	42.176	38.707	45.644	11.167	9.433	12.901	2.788	1.826	3.749
5 Year	4.7489	42.215	38.735	45.694	11.175	9.435	12.915	2.79	1.825	3.755
5 Year	4.7717	42.254	38.763	45.744	11.183	9.438	12.928	2.793	1.825	3.761
5 Year	4.7945	42.292	38.791	45.793	11.191	9.44	12.942	2.795	1.824	3.766
5 Year	4.8174	42.33	38.818	45.842	11.199	9.443	12.955	2.798	1.823	3.772
5 Year	4.8402	42.367	38.844	45.891	11.206	9.445	12.968	2.8	1.822	3.778
5 Year	4.863	42.405	38.87	45.939	11.214	9.447	12.981	2.802	1.822	3.783
5 Year	4.8858	42.441	38.896	45.987	11.222	9.449	12.994	2.805	1.821	3.789
5 Year	4.9087	42.478	38.921	46.034	11.229	9.451	13.007	2.807	1.82	3.794
5 Year	4.9315	42.514	38.947	46.081	11.236	9.453	13.02	2.809	1.819	3.8
5 Year	4.9543	42.549	38.971	46.127	11.243	9.454	13.033	2.812	1.818	3.805
5 Year	4.9772	42.584	38.995	46.173	11.251	9.456	13.045	2.814	1.817	3.811
5 Year	5	42.619	39.019	46.219	11.258	9.458	13.058	2.816	1.816	3.816
