# Supplementary material for: Machine learning identifies prognosticators of intracranial metastatic disease in patients with breast or lung cancer
Source: Commun Med (Lond). 2026 Apr 23;6:364. doi: 10.1038/s43856-026-01609-3 (PMC13315275; doi:10.1038/s43856-026-01609-3)
Supplement: Supplementary file 9 — Supplementary Data 6 [file 43856_2026_1609_MOESM9_ESM.xlsx]

## Sheet: Feature Importance (Breast)
Variable	IMD	Death
Stage	1	1.414
Triple Negative	2	8
HER2 Positive	3	9.487
ADG Score	4	4.472
Age	5	1.414
HR Positive	6.5	4.472
Tumor Size	6.5	3
Tumor Grade	8	6
Histology	9.5	9.487
Site	9.9	7
Laterality	10	11

## Sheet: Feature Importance (Lung)
Variable	IMD	Death
Stage	1	1
Histology	2	6
Tumor Size	3	3.464
ADG Score	4	2
Age	5	3.464
Laterality	6.928	8
Site	6.928	5
Sex	7	7
